# Supplementary material for: Longitudinal analysis of host protein serum signatures of treatment and recovery in pulmonary tuberculosis
Source: PLoS One. 2024 Feb 29;19(2):e0294603. doi: 10.1371/journal.pone.0294603 (PMC10903915; doi:10.1371/journal.pone.0294603)
Supplement: S1 File — (XLSX) [file pone.0294603.s001.xlsx]

## Sheet: Contents
Supplemental Table 1
Proteins that were identified and quantified across the longitudinal patient cohort
Supplemental Table 2
List of 676 significantly different proteins following 52 weeks of treatment
Supplemental Table 3
List of pathways from Fig. 2 and corresponding proteins mapped to each pathway
Supplemental Table 4
List of overlapping significant proteins and their corresponding fold change between a 2018 study and the current study. Those with opposite fold change are highlighted.
Supplemental Table 5
List of significant proteins identified at each time point
Supplemental Table 6
List of uniquely significant proteins identified at 52-weeks with their corresponding fold-change and p-value
Supplemental Table 7
List of significant proteins and their corresponding p-values identified across time and severity.

## Sheet: Supp. Table 1
Protein
1433B
1433E
1433F
1433G
1433T
1433Z
1A01
1A02
1A23
1A24
1A25
1A30
1B07
1B08
1B13
1C02
1C03
2AAA
2B11
2B18
2B1A
4F2
5NT3A
6PGD
6PGL
A16A1
A1AG1
A1AG2
A1AT
A1BG
A2AP
A2GL
A2MG
A4
AACT
AATC
ABHEB
ABI1
ABRAL
ACE
ACLY
ACOC
ACPH
ACSA
ACTA
ACTB
ACTBL
ACTBM
ACTN1
ACTN4
ACTY
ACTZ
ACY1
ACYP1
ADA10
ADA12
ADEC1
ADH1A
ADH1B
ADHX
ADIPO
AFAM
AGAL
AGM1
AGRA3
AGRF5
AGRG2
AGRG6
AGRIN
AGRL4
AHSA1
AHSP
AK1A1
AL1A1
AL9A1
ALAT1
ALBU
ALDOA
ALDOB
ALDOC
ALDR
ALS
AMBP
AMD
AMPB
AMPE
AMPH
AMPL
AMPN
AMY1
AMY2B
AMYP
AN32A
ANAG
ANGI
ANGL3
ANGL6
ANGL8
ANGT
ANK1
ANR11
ANR12
ANT3
ANTR1
ANTR2
ANXA1
ANXA2
ANXA3
ANXA4
ANXA5
ANXA6
ANXA7
AOC1
AOC2
AOC3
AP1B1
AP1G1
AP2A1
AP2B1
APLP1
APLP2
APMAP
APOA
APOA1
APOA2
APOA4
APOA5
APOB
APOC1
APOC2
APOC3
APOC4
APOD
APOE
APOF
APOH
APOL1
APOM
APT
AR6P4
ARC1A
ARC1B
ARF1
ARF4
ARK72
ARLY
ARP2
ARP3
ARP3B
ARPC2
ARPC3
ARPC4
ARPC5
ARRB1
ARRC
ARSA
ASA2B
ASAH2
ASAP1
ASGR2
ASM
ASM3A
ASPG
ASSY
AT1B1
ATF6A
ATF6B
ATL2
ATL4
ATRN
ATS1
ATS13
ATS8
B2MG
B3GN2
B3GN7
B3GN8
B4GA1
B4GN1
B4GT1
BABA1
BACH
BASP1
BAZ1B
BAZ2A
BCAM
BGAL
BGH3
BHMT1
BID
BIEA
BIN2
BLMH
BLVRB
BMP1
BOC
BOLA2
BPNT1
BRD3
BRK1
BROX
BST1
BT2A1
BTD
BTK
BZW1
C163A
C19L2
C1QA
C1QB
C1QC
C1QR1
C1QT3
C1QT5
C1R
C1RL
C1S
C1TC
C4BPA
C4BPB
CA123
CA2D1
CAB39
CAB45
CAD11
CAD13
CAD17
CAD19
CADH1
CADH2
CADH5
CADH6
CADM1
CAH1
CAH11
CAH13
CAH2
CAH3
CALD1
CALM
CALR
CALU
CALX
CAMP
CAN1
CAN2
CAND1
CAP1
CAPZB
CASP3
CASP6
CATA
CATB
CATC
CATD
CATF
CATG
CATH
CATL1
CATS
CATZ
CAZA1
CAZA2
CBG
CBLN1
CBLN4
CBPA1
CBPB1
CBPB2
CBPD
CBPM
CBPN
CBPQ
CBR1
CC126
CCD80
CCL14
CCL15
CCL16
CCL21
CCL5
CCS
CD109
CD14
CD151
CD166
CD177
CD1C
CD209
CD248
CD276
CD36
CD44
CD48
CD59
CD5L
CD9
CD97
CD99
CDC37
CDC42
CDHR2
CDHR5
CDON
CDV3
CEAM1
CECR1
CEL3B
CEMIP
CERU
CES1P
CETP
CFAB
CFAD
CFAH
CFAI
CGB1
CH3L1
CHAD
CHID1
CHIT1
CHLE
CHM1B
CHM2A
CHSP1
CHST3
CHSTA
CHSTC
CHSTF
CILP1
CILP2
CIP4
CIR1
CK054
CKAP5
CLCA
CLH1
CLIC1
CLIC4
CLM9
CLN5
CLUS
CMGA
CN037
CNDP1
CNDP2
CNN2
CNPY2
CNPY3
CNST
CNTFR
CNTN1
CNTN3
CNTN4
CNTN6
CO1A1
CO1A2
CO2
CO3
CO3A1
CO4A
CO4A2
CO4B
CO5
CO5A1
CO5A3
CO6
CO6A1
CO6A2
CO6A3
CO7
CO8A
CO8B
CO8G
CO9
COASY
COBA2
COCA1
COCH
COF1
COFA1
COGA1
COIA1
COL10
COL11
COMP
COPA
COPB
COPB2
COPD
COPG1
COR1A
COR1B
COR1C
COTL1
CPN2
CPNE1
CPNE2
CPNE3
CPNS1
CPSM
CPVL
CR1
CR1L
CR2
CRAC1
CRDL2
CREL1
CREL2
CRHBP
CRIS2
CRIS3
CRK
CRKL
CRLF3
CRP
CRYL1
CSF1
CSF1R
CSH1
CSK
CSK21
CSN1
CSN2
CSN4
CSN6
CSPG2
CSPG4
CSRP1
CSTN1
CSTN3
CTGF
CUL2
CUTA
CXCL7
CXL16
CYB5
CYC
CYFP1
CYTB
CYTC
CYTM
DAF
DAG1
DAP1
DAPP1
DBNL
DCBD1
DCBD2
DCD
DCNL1
DCTN1
DCTN2
DCUP
DCXR
DDAH2
DDB1
DDI2
DDR1
DDTL
DEF1
DEMA
DENR
DESP
DEST
DHE3
DHI1
DHPR
DHSO
DIAC
DIAP1
DKK3
DLDH
DLL1
DMBT1
DMKN
DNAS1
DNER
DNJC3
DNM1L
DNPH1
DOCK1
DOK2
DOK3
DOPD
DOPO
DP13B
DPA1
DPEP2
DPM3
DPP2
DPP3
DPP4
DPYD
DPYL1
DPYL2
DRA
DREB
DSC1
DSC2
DSC3
DSG2
DUS3
DYL1
DYN1
ECI1
ECM1
ECM2
EEA1
EF1A1
EF1G
EF2
EFNA1
EFNB1
EFNB2
EGFR
EGLN
EHD1
EHD3
EIF3A
EIF3B
ELAF
ELOC
EM55
EMAL2
EMIL1
EMIL3
ENDD1
ENOA
ENOB
ENOG
ENPL
ENPLL
ENPP1
ENPP2
ENTP5
EP15R
EPCR
EPHA1
EPHA4
EPHA7
EPHB2
EPHB4
EPS15
ERAP1
ERAP2
ERF1
ERF3A
ERP29
ERP44
ESAM
EST1
EST2
ESTD
EXT1
EXT2
EXTL2
EZRI
F10A1
F133A
F13A
F13B
F16P1
F234A
FA10
FA11
FA12
FA20A
FA20C
FA49B
FA5
FA7
FA8
FA9
FAAA
FABP4
FABP5
FABPL
FAIM3
FAK1
FAM3C
FAS
FAT1
FAT4
FBLN1
FBLN2
FBLN3
FBLN5
FBLN7
FBN1
FBN2
FCAMR
FCG2A
FCG3A
FCG3B
FCGBP
FCGRN
FCL
FCN1
FCN2
FCN3
FCRL5
FETA
FETUA
FETUB
FGFR1
FGFR4
FGL1
FGL2
FHL1
FHOD1
FHR1
FHR2
FHR3
FHR4
FHR5
FIBA
FIBB
FIBG
FILA
FINC
FKB1A
FKBP2
FKBP3
FKBP4
FLII
FLNA
FLNC
FLT3
FMOD
FN3K
FOLR2
FOLR3
FPPS
FPRP
FRIH
FRIL
FSCN1
FSTL1
FSTL3
FUCM
FUCO
FUCO2
FUMH
FUT11
FYB
FYN
G3P
G6B
G6PD
G6PE
G6PI
GABT
GALM
GALNS
GALT
GALT1
GALT2
GALT5
GALT6
GALT7
GANAB
GAPR1
GARS
GAS6
GBB1
GBRL2
GCYA3
GCYB1
GDF2
GDF8
GDIA
GDIB
GDIR1
GDIR2
GDN
GDS1
GELS
GFRA2
GGCT
GGH
GGT1
GGT5
GGT7
GHR
GILT
GIPC3
GKN1
GLCM
GLDN
GLGB
GLHA
GLO2
GLOD4
GLRX1
GLRX3
GLT10
GLU2B
GLYC
GMFB
GMFG
GMPR1
GMPR2
GNPI1
GNPTG
GNS
GOLI4
GOLM1
GP1BA
GP1BB
GPC1
GPDA
GPNMB
GPTC8
GPV
GPVI
GPX1
GPX3
GPX4
GRAP2
GRB2
GRHPR
GRN
GRP78
GSH0
GSH1
GSHB
GSHR
GSLG1
GSTA1
GSTK1
GSTM1
GSTM2
GSTM3
GSTO1
GSTP1
GTR14
GUAD
GUC2A
GXLT1
H2B1A
H4
H90B2
H90B3
HABP2
HAP28
HAVR2
HBA
HBB
HBD
HBG1
HCLS1
HDHD2
HEBP1
HEG1
HEM2
HEM3
HEMO
HEP2
HEPH
HEXA
HEXB
HGFA
HGFL
HINT1
HMCN1
HMCN2
HMGX4
HMHA1
HNRPK
HNRPQ
HORN
HPCA
HPCL1
HPPD
HPRT
HPSE
HPT
HPTR
HRG
HS105
HS71A
HS902
HS904
HS905
HS90A
HS90B
HSP13
HSP72
HSP74
HSP7C
HSPB1
HTRA1
HUWE1
HV102
HV103
HV307
HV309
HV311
HV315
HV323
HV330
HV349
HV366
HV404
HV428
HV434
HV551
HXK1
HXK3
HYOU1
I13R1
I18BP
IAH1
IBP1
IBP2
IBP3
IBP4
IBP5
IBP6
IBP7
IC1
ICAL
ICAM1
ICAM2
ICAM3
ICOSL
IDHC
IDHP
IDS
IF2P
IF4A1
IF4A2
IF4B
IF4E
IF4H
IF5
IF5A1
IF6
IGA2
IGD
IGDC4
IGE
IGF1
IGF2
IGG1
IGHA1
IGHA2
IGHD
IGHE
IGHG2
IGHG3
IGHG4
IGHM
IGJ
IGK
IGKC
IGL1
IGLC2
IGLC6
IGLC7
IGLL1
IL18
IL1AP
IL1R2
IL6RA
IL6RB
ILEU
ILF2
ILF3
ILK
ILRL1
IMB1
IMPA1
IMUP
INF2
INHBC
INHBE
INO80
INVO
IPO5
IPSP
IQCA1
IQGA2
ISK1
ISK5
ISLR
ISM2
ISOC1
IST1
ITA1
ITA2
ITA2B
ITA5
ITA6
ITA7
ITAL
ITAV
ITB1
ITB2
ITB3
ITIH1
ITIH2
ITIH3
ITIH4
ITIH5
ITLN1
ITM2B
JAG1
JAG2
JAM1
JAML
K1C10
K1C13
K1C14
K1C16
K1C17
K1C18
K1C9
K2026
K22E
K2C1
K2C3
K2C5
K2C6A
KAD1
KAD2
KAIN
KAP0
KAP2
KAP3
KAPCA
KCC1A
KCC2B
KCD12
KCRM
KCY
KGP1
KIF2A
KINH
KIT
KLK6
KLK7
KLKB1
KNG1
KPCA
KPCB
KPCD
KPYM
KPYR
KSYK
KT3K
KV106
KV108
KV113
KV116
KV133
KV224
KV228
KV230
KV311
KV315
KV320
KV401
KV621
L1CAM
LACB2
LAIR1
LALBA
LAMA2
LAMA3
LAMA4
LAMA5
LAMB1
LAMB2
LAMC1
LAMP1
LAMP2
LASP1
LBP
LCAP
LCAT
LCP2
LDHA
LDHB
LDLR
LEAP2
LECT2
LEG1
LEGL
LEP
LEPR
LFA3
LG3BP
LGUL
LHPP
LICH
LIMS1
LIPC
LIPE
LIPL
LIPP
LIRA1
LIRA2
LIRA3
LIRA5
LIRA6
LIRB1
LIRB2
LIRB5
LIS1
LKHA4
LMAN1
LMAN2
LMNA
LMNB1
LOXL3
LRBA
LRC15
LRC19
LRC4B
LRC59
LRP1
LRP11
LRP1B
LRRF2
LRRN1
LSAMP
LSR
LTBP1
LTBP2
LTBP4
LUM
LV140
LV144
LV151
LV208
LV211
LV223
LV301
LV310
LV316
LV319
LV321
LV327
LV469
LV539
LV657
LV743
LV861
LV949
LXN
LY66F
LY6D
LY96
LYAG
LYAM1
LYAM2
LYAM3
LYNX1
LYPA1
LYPD3
LYSC
LYVE1
LZIC
MA1A1
MA1A2
MA1C1
MA2A1
MA2A2
MA2B1
MA2B2
MADCA
MANBA
MANF
MANS1
MAOX
MAP11
MAP1A
MAP1B
MAPK2
MARCO
MARCS
MARE1
MARE2
MASP1
MASP2
MATN2
MBL2
MCP
MCTS1
MDHC
MDHM
MED1
MEG10
MEGF6
MEGF8
MEGF9
MENT
MEP1B
MEPE
MERTK
MESD
MET
METK2
MFAP4
MGA
MGAT1
MGAT2
MGLL
MGP
MGT5A
MIA3
MICA1
MIF
MIME
MINP1
MK01
MK14
ML12A
MLEC
MMP2
MMP3
MMP9
MMRN1
MMRN2
MMTA2
MOB1A
MOES
MOGS
MPI
MPP8
MPRI
MRC1
MRC2
MSLN
MSMB
MSRA
MTAP
MTNA
MTP
MTPN
MUC1
MUC18
MUC5B
MXRA5
MYCB2
MYDGF
MYG
MYH10
MYH11
MYH6
MYH7
MYH9
MYL1
MYL6
MYL6B
MYLK
MYOC
MYOM3
MYPT1
NAGAB
NAGK
NAGPA
NAR3
NAR4
NBL1
NCAM1
NCAM2
NCAN
NCHL1
NCK1
NCK2
NDK3
NDK8
NDKA
NDST1
NECT1
NECT2
NECT3
NEGR1
NELL2
NENF
NEO1
NEUG
NEXN
NGAL
NHLC2
NHRF1
NID1
NID2
NIF3L
NIT1
NIT2
NKAPL
NKTR
NMT1
NNRE
NOE1
NOE2
NOMO1
NOTC1
NOTC2
NOTC3
NOTC4
NOTUM
NOV
NP1L1
NP1L4
NPC2
NPTX1
NPTXR
NQO2
NRBP
NRCAM
NRP1
NRP2
NRX1A
NRX3A
NSF1C
NTF2
NTRI
NTRK2
NTRK3
NUCB1
NUCB2
NUDT3
NUDT5
OAF
OIT3
OLA1
OLFL3
OMD
OSCAR
OSMR
OSTF1
OSTP
OTC
OTU1
OTUB1
OXSR1
P20D1
PA1B2
PA1B3
PA21B
PA2G4
PABP1
PACN2
PAEP
PAFA
PAG15
PAI1
PAI2
PAK1
PAK2
PAL4A
PAMR1
PAPP1
PAPP2
PAR3L
PARK7
PARP1
PARVA
PARVB
PCBP1
PCBP2
PCD12
PCD16
PCD18
PCDGK
PCDH1
PCDH9
PCKGM
PCOC1
PCOC2
PCP
PCSK6
PCSK9
PCYOX
PD1L2
PDC6I
PDCD6
PDE5A
PDGFD
PDIA1
PDIA3
PDIA4
PDIA5
PDIA6
PDLI1
PDLI5
PDLI7
PEA15
PEAR1
PEBP1
PEBP4
PECA1
PEDF
PEF1
PEPA3
PEPD
PERE
PERF
PERM
PF4V
PFD5
PFKAP
PGAM1
PGBM
PGCA
PGFRB
PGK1
PGM1
PGM2
PGM2L
PGRP1
PGRP2
PGS1
PGS2
PHF20
PHIP
PHLD
PHP14
PI16
PI42A
PIGR
PILRA
PIMT
PIP
PIPNA
PITH1
PKD1
PKHL1
PKHO2
PLAK
PLAP
PLBL2
PLCB3
PLCG2
PLD3
PLD4
PLDX1
PLEC
PLEK
PLF4
PLGA
PLGB
PLIN3
PLMN
PLOD1
PLOD3
PLSI
PLSL
PLST
PLTP
PLXA1
PLXB1
PLXB2
PLXD1
PMEL
PMGE
PMGT1
PMVK
PNCB
PNPH
PODN
PODXL
PON1
PON3
POSTN
POTEF
POTEI
POTEJ
PP1A
PP1R7
PP2AA
PP2BA
PPA5
PPAC
PPBT
PPCE
PPGB
PPIA
PPIB
PPIC
PPIF
PPIG
PPIP2
PPM1A
PPM1F
PPN
PPP6
PRAP1
PRDX1
PRDX2
PRDX4
PRDX5
PRDX6
PRG2
PRG3
PRG4
PRL
PROC
PROF1
PROP
PROS
PROZ
PRPC
PRPS1
PRS10
PRS4
PRS6A
PRS7
PRS8
PRSS8
PRUNE
PSA
PSA1
PSA2
PSA3
PSA4
PSA5
PSA6
PSA7
PSA7L
PSAL
PSB1
PSB10
PSB2
PSB3
PSB4
PSB5
PSB6
PSB7
PSB8
PSB9
PSD10
PSD13
PSG1
PSG11
PSG2
PSG3
PSG4
PSG5
PSG6
PSG7
PSG9
PSMD1
PSMD2
PSMD3
PSMD5
PSMD6
PSMD9
PSME1
PSME2
PSPB
PTBP1
PTGDS
PTGR1
PTK7
PTMA
PTN11
PTN12
PTN18
PTN6
PTPA
PTPRB
PTPRC
PTPRD
PTPRF
PTPRG
PTPRJ
PTPRK
PTPRM
PTPRS
PTPRZ
PTX3
PUR4
PUR8
PUR9
PVR
PXDC2
PXDN
PYGB
PYGL
PYM1
PZP
QOR
QORX
QSOX1
QSOX2
R4RL2
RAB10
RAB14
RAB1A
RAB2A
RAB6A
RAB7A
RAC1
RADI
RAN
RANG
RAP1A
RAP1B
RARR2
RASA3
RB11A
RB27A
RB27B
RBBP6
RCN1
RD23A
RD23B
RECK
REG1A
REG3A
RELN
RET4
RGCC
RGMA
RGS10
RHG01
RHG06
RHG18
RINI
RL40
RLA2
RNAS1
RNAS2
RNAS4
RNAS6
RNT2
ROBO1
ROBO4
ROCK1
ROCK2
ROR1
RPE
RPIA
RRBP1
RSBN1
RSU1
RTCA
S10A4
S10A6
S10A7
S10A8
S10A9
S10AB
S10AC
S38AA
S39AE
SAA1
SAA2
SAA4
SAHH
SAMP
SAP
SAP3
SBDS
SBP1
SBSN
SC22B
SCFD1
SCG1
SCG3
SCRN1
SCTM1
SDC1
SDC4
SDK1
SDK2
SDPR
SE6L1
SE6L2
SELPL
SEM3A
SEM3B
SEM3F
SEM3G
SEM4A
SEM4B
SEM4D
SEM4G
SEM6A
SEM6D
SEM7A
SEMG1
SEMG2
SEP11
SEP15
SEPP1
SEPR
SEPT2
SEPT4
SEPT5
SEPT6
SEPT7
SERC
SERPH
SFPA2
SFRP4
SFTPD
SH3L1
SH3L2
SH3L3
SHBG
SHPS1
SIA10
SIA7A
SIA8D
SIAE
SIAT1
SIG14
SIL1
SIRB1
SKAP2
SKP1
SLAF5
SLIK3
SLPI
SLUR1
SNAA
SND1
SNED1
SNP23
SNX1
SNX12
SNX2
SNX3
SNX6
SODC
SODE
SODM
SORCN
SORT
SPA11
SPB6
SPB9
SPIT1
SPIT2
SPON1
SPON2
SPP24
SPRC
SPRL1
SPSY
SPTB1
SPTB2
SPTN1
SPYA
SR1IP
SRB4D
SRC
SRC8
SRCRL
SREC
SREC2
SRGN
ST14
ST1A1
ST1A3
STA5A
STAB1
STAB2
STAT1
STAT3
STC2
STIP1
STK24
STK4
STMN1
STOM
STRAP
STX11
STX7
STXB2
SULF2
SUMF2
SUMO2
SUSD2
SUSD5
SVEP1
SYAC
SYCC
SYCN
SYDC
SYHC
SYNC
SYRC
SYSC
SYTC
SYTL4
SYUA
SYWC
SYYC
T132A
T132C
TAF2
TAF3
TAGL
TAGL2
TALDO
TAOK1
TAOK3
TARSH
TB10B
TBA1A
TBA4A
TBA8
TBB1
TBB2A
TBB3
TBB4A
TBB5
TBC13
TBCA
TBCB
TBRG1
TCO1
TCO2
TCOF
TCPA
TCPB
TCPD
TCPE
TCPG
TCPH
TCPQ
TCPZ
TCTP
TCTP8
TEBP
TENA
TENN
TENX
TENXA
TERA
TETN
TFF1
TFF2
TFF3
TFPI1
TFR1
TGBR3
TGFB1
TGM2
TGM3
TGON2
THBG
THIC
THIK
THIO
THOP1
THRB
THS7A
THSD1
THTM
TIE1
TIE2
TIMD4
TIMP1
TIMP2
TITIN
TKFC
TKT
TLN1
TMM25
TMM40
TMOD3
TMPS6
TN13B
TNG2
TNIK
TNPO1
TNR1B
TNR21
TPD54
TPIS
TPM1
TPM2
TPM3
TPM4
TPP1
TPP2
TR10C
TREA
TRFE
TRFL
TRFM
TRHDE
TRML1
TRML2
TRXR1
TRY1
TRY2
TSK
TSN
TSP1
TSP2
TSP3
TSP4
TSTD1
TTC38
TTHY
TWF2
TWSG1
TXD15
TXD17
TXND5
TXNL1
TYB10
TYB4
TYPH
TYRO3
UB2L3
UB2V1
UB2V2
UBA1
UBA3
UBA6
UBA7
UBAC1
UBC12
UBE2K
UBE2N
UBE2O
UBN1
UBP14
UBP15
UBP47
UBP5
UBXN1
UCHL3
UFC1
UFM1
UFO
UGGG1
UGPA
UK114
ULA1
UN13D
UN45A
UROM
URP2
UT14C
UTER
VAPA
VAS1
VASN
VASP
VATA
VATC1
VCAM1
VEGFD
VGF
VGFR2
VGFR3
VIME
VINC
VMA5A
VMO1
VNN1
VPS29
VPS35
VPS4B
VSIG4
VTDB
VTNC
VWF
WASF2
WDR1
WDR44
WDR87
WFKN2
XPO1
XPO7
XPP1
XPP2
XYLT2
ZA2G
ZG16
ZN185
ZO2
ZPI
ZYX

## Sheet: Supp. Table 2
Sig. Proteins	Protein names
1433B	14-3-3 protein beta/alpha (Protein 1054) (Protein kinase C inhibitor protein 1) (KCIP-1) [Cleaved into: 14-3-3 protein beta/alpha, N-terminally processed]
1433E	14-3-3 protein epsilon (14-3-3E)
1433F	14-3-3 protein eta (Protein AS1)
1433G	14-3-3 protein gamma (Protein kinase C inhibitor protein 1) (KCIP-1) [Cleaved into: 14-3-3 protein gamma, N-terminally processed]
1433T	14-3-3 protein theta (14-3-3 protein T-cell) (14-3-3 protein tau) (Protein HS1)
1433Z	14-3-3 protein zeta/delta (Protein kinase C inhibitor protein 1) (KCIP-1)
2AAA	Serine/threonine-protein phosphatase 2A 65 kDa regulatory subunit A alpha isoform (Medium tumor antigen-associated 61 kDa protein) (PP2A subunit A isoform PR65-alpha) (PP2A subunit A isoform R1-alpha)
4F2	4F2 cell-surface antigen heavy chain (4F2hc) (4F2 heavy chain antigen) (Lymphocyte activation antigen 4F2 large subunit) (Solute carrier family 3 member 2) (CD antigen CD98)
6PGD	6-phosphogluconate dehydrogenase, decarboxylating (EC 1.1.1.44)
6PGL	6-phosphogluconolactonase (6PGL) (EC 3.1.1.31)
A1AG2	Alpha-1-acid glycoprotein 2 (AGP 2) (Orosomucoid-2) (OMD 2)
A2AP	Alpha-2-antiplasmin (Alpha-2-AP) (Alpha-2-plasmin inhibitor) (Alpha-2-PI) (Serpin F2)
A2GL	Leucine-rich alpha-2-glycoprotein (LRG)
A4	Amyloid-beta precursor protein (APP) (ABPP) (APPI) (Alzheimer disease amyloid A4 protein homolog) (Alzheimer disease amyloid protein) (Amyloid precursor protein) (Amyloid-beta (A4) precursor protein) (Amyloid-beta A4 protein) (Cerebral vascular amyloid peptide) (CVAP) (PreA4) (Protease nexin-II) (PN-II) [Cleaved into: N-APP; Soluble APP-alpha (S-APP-alpha); Soluble APP-beta (S-APP-beta); C99 (Bet…
AACT	Alpha-1-antichymotrypsin (ACT) (Cell growth-inhibiting gene 24/25 protein) (Serpin A3) [Cleaved into: Alpha-1-antichymotrypsin His-Pro-less]
ABRAL	Costars family protein ABRACL (ABRA C-terminal-like protein)
ACE	Angiotensin-converting enzyme (ACE) (EC 3.2.1.-) (EC 3.4.15.1) (Dipeptidyl carboxypeptidase I) (Kininase II) (CD antigen CD143) [Cleaved into: Angiotensin-converting enzyme, soluble form]
ACOC	Cytoplasmic aconitate hydratase (Aconitase) (EC 4.2.1.3) (Citrate hydro-lyase) (Ferritin repressor protein) (Iron regulatory protein 1) (IRP1) (Iron-responsive element-binding protein 1) (IRE-BP 1)
ACTA	ACTA
ACTB	Actin, cytoplasmic 1 (Beta-actin) [Cleaved into: Actin, cytoplasmic 1, N-terminally processed]
ACTBM	Putative beta-actin-like protein 3 (Kappa-actin) (POTE ankyrin domain family member K)
ACTN1	Alpha-actinin-1 (Alpha-actinin cytoskeletal isoform) (F-actin cross-linking protein) (Non-muscle alpha-actinin-1)
ACTN4	Alpha-actinin-4 (Non-muscle alpha-actinin 4)
ACTZ	Alpha-centractin (Centractin) (ARP1) (Actin-RPV) (Centrosome-associated actin homolog)
ADEC1	ADAM DEC1 (EC 3.4.24.-) (A disintegrin and metalloproteinase domain-like protein decysin-1) (ADAM-like protein decysin-1)
ADIPO	Adiponectin (30 kDa adipocyte complement-related protein) (Adipocyte complement-related 30 kDa protein) (ACRP30) (Adipocyte, C1q and collagen domain-containing protein) (Adipose most abundant gene transcript 1 protein) (apM-1) (Gelatin-binding protein)
AFAM	Afamin (Alpha-albumin) (Alpha-Alb)
AGRF5	Adhesion G protein-coupled receptor F5 (G-protein coupled receptor 116)
AGRL4	Adhesion G protein-coupled receptor L4 (EGF, latrophilin and seven transmembrane domain-containing protein 1) (EGF-TM7-latrophilin-related protein) (ETL protein)
AK1A1	Aldo-keto reductase family 1 member A1 (EC 1.1.1.2) (EC 1.1.1.372) (EC 1.1.1.54) (Alcohol dehydrogenase [NADP(+)]) (Aldehyde reductase) (Glucuronate reductase) (EC 1.1.1.19) (Glucuronolactone reductase) (EC 1.1.1.20)
AL1A1	Aldehyde dehydrogenase 1A1 (EC 1.2.1.19) (EC 1.2.1.28) (EC 1.2.1.3) (EC 1.2.1.36) (3-deoxyglucosone dehydrogenase) (ALDH-E1) (ALHDII) (Aldehyde dehydrogenase family 1 member A1) (Aldehyde dehydrogenase, cytosolic) (Retinal dehydrogenase 1) (RALDH 1) (RalDH1)
ALDOA	Fructose-bisphosphate aldolase A (EC 4.1.2.13) (Lung cancer antigen NY-LU-1) (Muscle-type aldolase)
ALDR	Aldo-keto reductase family 1 member B1 (EC 1.1.1.300) (EC 1.1.1.372) (EC 1.1.1.54) (Aldehyde reductase) (Aldose reductase) (AR) (EC 1.1.1.21)
ALS	Insulin-like growth factor-binding protein complex acid labile subunit (ALS)
AMBP	Protein AMBP [Cleaved into: Alpha-1-microglobulin (Protein HC) (Alpha-1 microglycoprotein) (Complex-forming glycoprotein heterogeneous in charge); Inter-alpha-trypsin inhibitor light chain (ITI-LC) (Bikunin) (EDC1) (HI-30) (Uronic-acid-rich protein); Trypstatin]
AMPE	Glutamyl aminopeptidase (EAP) (EC 3.4.11.7) (Aminopeptidase A) (AP-A) (Differentiation antigen gp160) (CD antigen CD249)
AMPL	Cytosol aminopeptidase (EC 3.4.11.1) (Cysteinylglycine-S-conjugate dipeptidase) (EC 3.4.13.23) (Leucine aminopeptidase 3) (LAP-3) (Leucyl aminopeptidase) (Peptidase S) (Proline aminopeptidase) (EC 3.4.11.5) (Prolyl aminopeptidase)
AMPN	Aminopeptidase N (AP-N) (hAPN) (EC 3.4.11.2) (Alanyl aminopeptidase) (Aminopeptidase M) (AP-M) (Microsomal aminopeptidase) (Myeloid plasma membrane glycoprotein CD13) (gp150) (CD antigen CD13)
AMY1	c-Myc-binding protein (Associate of Myc 1) (AMY-1)
ANAG	Alpha-N-acetylglucosaminidase (EC 3.2.1.50) (N-acetyl-alpha-glucosaminidase) (NAG) [Cleaved into: Alpha-N-acetylglucosaminidase 82 kDa form; Alpha-N-acetylglucosaminidase 77 kDa form]
ANGL6	Angiopoietin-related protein 6 (Angiopoietin-like protein 6) (Angiopoietin-related growth factor) (Angiopoietin-related protein 5)
ANGT	Angiotensinogen (Serpin A8) [Cleaved into: Angiotensin-1 (Angiotensin 1-10) (Angiotensin I) (Ang I); Angiotensin-2 (Angiotensin 1-8) (Angiotensin II) (Ang II); Angiotensin-3 (Angiotensin 2-8) (Angiotensin III) (Ang III) (Des-Asp[1]-angiotensin II); Angiotensin-4 (Angiotensin 3-8) (Angiotensin IV) (Ang IV); Angiotensin 1-9; Angiotensin 1-7; Angiotensin 1-5; Angiotensin 1-4]
ANT3	Antithrombin-III (ATIII) (Serpin C1)
ANTR1	Anthrax toxin receptor 1 (Tumor endothelial marker 8)
ANXA3	Annexin A3 (35-alpha calcimedin) (Annexin III) (Annexin-3) (Inositol 1,2-cyclic phosphate 2-phosphohydrolase) (Lipocortin III) (Placental anticoagulant protein III) (PAP-III)
ANXA5	Annexin A5 (Anchorin CII) (Annexin V) (Annexin-5) (Calphobindin I) (CBP-I) (Endonexin II) (Lipocortin V) (Placental anticoagulant protein 4) (PP4) (Placental anticoagulant protein I) (PAP-I) (Thromboplastin inhibitor) (Vascular anticoagulant-alpha) (VAC-alpha)
AOC3	Membrane primary amine oxidase (EC 1.4.3.21) (Copper amine oxidase) (HPAO) (Semicarbazide-sensitive amine oxidase) (SSAO) (Vascular adhesion protein 1) (VAP-1)
AP1B1	AP-1 complex subunit beta-1 (Adaptor protein complex AP-1 subunit beta-1) (Adaptor-related protein complex 1 subunit beta-1) (Beta-1-adaptin) (Beta-adaptin 1) (Clathrin assembly protein complex 1 beta large chain) (Golgi adaptor HA1/AP1 adaptin beta subunit)
APLP1	Amyloid beta precursor like protein 1 (Amyloid beta (A4) precursor-like protein 1) (Amyloid-like protein 1) (APLP) (APLP-1) [Cleaved into: C30]
APOA1	Apolipoprotein A-I (Apo-AI) (ApoA-I) (Apolipoprotein A1) [Cleaved into: Proapolipoprotein A-I (ProapoA-I); Truncated apolipoprotein A-I (Apolipoprotein A-I(1-242))]
APOA4	Apolipoprotein A-IV (Apo-AIV) (ApoA-IV) (Apolipoprotein A4)
APOC3	Apolipoprotein C-III (Apo-CIII) (ApoC-III) (Apolipoprotein C3)
APOH	Beta-2-glycoprotein 1 (APC inhibitor) (Activated protein C-binding protein) (Anticardiolipin cofactor) (Apolipoprotein H) (Apo-H) (Beta-2-glycoprotein I) (B2GPI) (Beta(2)GPI)
APT	Adenine phosphoribosyltransferase (APRT) (EC 2.4.2.7)
ARC1B	Actin-related protein 2/3 complex subunit 1B (Arp2/3 complex 41 kDa subunit) (p41-ARC)
ARF1	ADP-ribosylation factor 1
ARK72	Aflatoxin B1 aldehyde reductase member 2 (EC 1.1.1.n11) (AFB1 aldehyde reductase 1) (AFB1-AR 1) (Aldoketoreductase 7) (Succinic semialdehyde reductase) (SSA reductase)
ARLY	Argininosuccinate lyase (ASAL) (EC 4.3.2.1) (Arginosuccinase)
ARP2	Actin-related protein 2 (Actin-like protein 2)
ARP3	Actin-related protein 3 (Actin-like protein 3)
ARP3B	Actin-related protein 3B (ARP3-beta) (Actin-like protein 3B) (Actin-related protein ARP4)
ARPC2	Actin-related protein 2/3 complex subunit 2 (Arp2/3 complex 34 kDa subunit) (p34-ARC)
ARPC3	Actin-related protein 2/3 complex subunit 3 (Arp2/3 complex 21 kDa subunit) (p21-ARC)
ARPC4	Actin-related protein 2/3 complex subunit 4 (Arp2/3 complex 20 kDa subunit) (p20-ARC)
ARPC5	Actin-related protein 2/3 complex subunit 5 (Arp2/3 complex 16 kDa subunit) (p16-ARC)
ARRB1	Beta-arrestin-1 (Arrestin beta-1) (Non-visual arrestin-2)
ASM3A	Acid sphingomyelinase-like phosphodiesterase 3a (ASM-like phosphodiesterase 3a) (EC 3.1.4.-)
ASPG	N(4)-(beta-N-acetylglucosaminyl)-L-asparaginase (EC 3.5.1.26) (Aspartylglucosaminidase) (Glycosylasparaginase) (N4-(N-acetyl-beta-glucosaminyl)-L-asparagine amidase) [Cleaved into: Glycosylasparaginase alpha chain; Glycosylasparaginase beta chain]
ATRN	Attractin (DPPT-L) (Mahogany homolog)
ATS13	A disintegrin and metalloproteinase with thrombospondin motifs 13 (ADAM-TS 13) (ADAM-TS13) (ADAMTS-13) (EC 3.4.24.87) (von Willebrand factor-cleaving protease) (vWF-CP) (vWF-cleaving protease)
ATS8	A disintegrin and metalloproteinase with thrombospondin motifs 8 (ADAM-TS 8) (ADAM-TS8) (ADAMTS-8) (EC 3.4.24.-) (METH-2) (METH-8)
B3GN2	N-acetyllactosaminide beta-1,3-N-acetylglucosaminyltransferase 2 (EC 2.4.1.149) (Beta-1,3-N-acetylglucosaminyltransferase 1) (BGnT-1) (Beta-1,3-Gn-T1) (Beta3Gn-T1) (Beta-1,3-galactosyltransferase 7) (Beta-1,3-GalTase 7) (Beta3Gal-T7) (Beta3GalT7) (b3Gal-T7) (Beta-3-Gx-T7) (UDP-Gal:beta-GlcNAc beta-1,3-galactosyltransferase 7) (UDP-GlcNAc:betaGal beta-1,3-N-acetylglucosaminyltransferase 2) (BGnT-2…
B3GN8	UDP-GlcNAc:betaGal beta-1,3-N-acetylglucosaminyltransferase 8 (BGnT-8) (Beta-1,3-Gn-T8) (Beta-1,3-N-acetylglucosaminyltransferase 8) (Beta3Gn-T8) (EC 2.4.1.-)
B4GA1	Beta-1,4-glucuronyltransferase 1 (EC 2.4.1.-) (I-beta-1,3-N-acetylglucosaminyltransferase) (iGnT) (N-acetyllactosaminide beta-1,3-N-acetylglucosaminyltransferase) (Poly-N-acetyllactosamine extension enzyme) (UDP-GlcNAc:betaGal beta-1,3-N-acetylglucosaminyltransferase 1)
BCAM	Basal cell adhesion molecule (Auberger B antigen) (B-CAM cell surface glycoprotein) (F8/G253 antigen) (Lutheran antigen) (Lutheran blood group glycoprotein) (CD antigen CD239)
BGH3	Transforming growth factor-beta-induced protein ig-h3 (Beta ig-h3) (Kerato-epithelin) (RGD-containing collagen-associated protein) (RGD-CAP)
BIEA	Biliverdin reductase A (BVR A) (EC 1.3.1.24) (Biliverdin-IX alpha-reductase)
BIN2	Bridging integrator 2 (Breast cancer-associated protein 1)
BLMH	Bleomycin hydrolase (BH) (BLM hydrolase) (BMH) (EC 3.4.22.40)
BMP1	Bone morphogenetic protein 1 (BMP-1) (EC 3.4.24.19) (Mammalian tolloid protein) (mTld) (Procollagen C-proteinase) (PCP)
BTD	Biotinidase (Biotinase) (EC 3.5.1.12)
BTK	Tyrosine-protein kinase BTK (EC 2.7.10.2) (Agammaglobulinemia tyrosine kinase) (ATK) (B-cell progenitor kinase) (BPK) (Bruton tyrosine kinase)
C1QA	Complement C1q subcomponent subunit A
C1QB	Complement C1q subcomponent subunit B
C1QC	Complement C1q subcomponent subunit C
C1QR1	Complement component C1q receptor (C1q/MBL/SPA receptor) (C1qR) (C1qR(p)) (C1qRp) (CDw93) (Complement component 1 q subcomponent receptor 1) (Matrix-remodeling-associated protein 4) (CD antigen CD93)
C1QT3	Complement C1q tumor necrosis factor-related protein 3 (Collagenous repeat-containing sequence 26 kDa protein) (CORS26) (Secretory protein CORS26)
C1R	Complement C1r subcomponent (EC 3.4.21.41) (Complement component 1 subcomponent r) [Cleaved into: Complement C1r subcomponent heavy chain; Complement C1r subcomponent light chain]
C1S	Complement C1s subcomponent (EC 3.4.21.42) (C1 esterase) (Complement component 1 subcomponent s) [Cleaved into: Complement C1s subcomponent heavy chain; Complement C1s subcomponent light chain]
C4BPA	C4b-binding protein alpha chain (C4bp) (Proline-rich protein) (PRP)
C4BPB	C4b-binding protein beta chain
CA2D1	Voltage-dependent calcium channel subunit alpha-2/delta-1 (Voltage-gated calcium channel subunit alpha-2/delta-1) [Cleaved into: Voltage-dependent calcium channel subunit alpha-2-1; Voltage-dependent calcium channel subunit delta-1]
CAD13	Cadherin-13 (Heart cadherin) (H-cadherin) (P105) (Truncated cadherin) (T-cad) (T-cadherin)
CADH1	Cadherin-1 (CAM 120/80) (Epithelial cadherin) (E-cadherin) (Uvomorulin) (CD antigen CD324) [Cleaved into: E-Cad/CTF1; E-Cad/CTF2; E-Cad/CTF3]
CADH5	Cadherin-5 (7B4 antigen) (Vascular endothelial cadherin) (VE-cadherin) (CD antigen CD144)
CADH6	Cadherin-6 (Kidney cadherin) (K-cadherin)
CADM1	Cell adhesion molecule 1 (Immunoglobulin superfamily member 4) (IgSF4) (Nectin-like protein 2) (NECL-2) (Spermatogenic immunoglobulin superfamily) (SgIgSF) (Synaptic cell adhesion molecule) (SynCAM) (Tumor suppressor in lung cancer 1) (TSLC-1)
CAH11	Carbonic anhydrase-related protein 11 (CA-RP XI) (CA-XI) (CARP XI) (Carbonic anhydrase-related protein 2) (CA-RP II) (CARP-2)
CALD1	Caldesmon (CDM)
CALM	Calmodulin
CALR	Calreticulin (CRP55) (Calregulin) (Endoplasmic reticulum resident protein 60) (ERp60) (HACBP) (grp60)
CAMP	Cathelicidin antimicrobial peptide (18 kDa cationic antimicrobial protein) (CAP-18) (hCAP-18) [Cleaved into: Antibacterial peptide FALL-39 (FALL-39 peptide antibiotic); Antibacterial peptide LL-37]
CAN1	Calpain-1 catalytic subunit (EC 3.4.22.52) (Calcium-activated neutral proteinase 1) (CANP 1) (Calpain mu-type) (Calpain-1 large subunit) (Cell proliferation-inducing gene 30 protein) (Micromolar-calpain) (muCANP)
CAND1	Cullin-associated NEDD8-dissociated protein 1 (Cullin-associated and neddylation-dissociated protein 1) (TBP-interacting protein of 120 kDa A) (TBP-interacting protein 120A) (p120 CAND1)
CAP1	Adenylyl cyclase-associated protein 1 (CAP 1)
CAPZB	F-actin-capping protein subunit beta (CapZ beta)
CATF	Cathepsin F (CATSF) (EC 3.4.22.41)
CATL1	Procathepsin L (EC 3.4.22.15) (Cathepsin L1) (Major excreted protein) (MEP) [Cleaved into: Cathepsin L; Cathepsin L heavy chain; Cathepsin L light chain]
CATZ	Cathepsin Z (EC 3.4.18.1) (Cathepsin P) (Cathepsin X)
CAZA1	F-actin-capping protein subunit alpha-1 (CapZ alpha-1)
CAZA2	F-actin-capping protein subunit alpha-2 (CapZ alpha-2)
CBG	Corticosteroid-binding globulin (CBG) (Serpin A6) (Transcortin)
CBLN4	Cerebellin-4 (Cerebellin-like glycoprotein 1)
CBPM	Carboxypeptidase M (CPM) (EC 3.4.17.12)
CBPQ	Carboxypeptidase Q (EC 3.4.17.-) (Lysosomal dipeptidase) (Plasma glutamate carboxypeptidase)
CBR1	Carbonyl reductase [NADPH] 1 (EC 1.1.1.184) (15-hydroxyprostaglandin dehydrogenase [NADP(+)]) (EC 1.1.1.196) (EC 1.1.1.197) (20-beta-hydroxysteroid dehydrogenase) (NADPH-dependent carbonyl reductase 1) (Prostaglandin 9-ketoreductase) (PG-9-KR) (Prostaglandin-E(2) 9-reductase) (EC 1.1.1.189) (Short chain dehydrogenase/reductase family 21C member 1)
CC126	Coiled-coil domain-containing protein 126
CD109	CD109 antigen (150 kDa TGF-beta-1-binding protein) (C3 and PZP-like alpha-2-macroglobulin domain-containing protein 7) (Platelet-specific Gov antigen) (p180) (r150) (CD antigen CD109)
CD14	Monocyte differentiation antigen CD14 (Myeloid cell-specific leucine-rich glycoprotein) (CD antigen CD14) [Cleaved into: Monocyte differentiation antigen CD14, urinary form; Monocyte differentiation antigen CD14, membrane-bound form]
CD166	CD166 antigen (Activated leukocyte cell adhesion molecule) (CD antigen CD166)
CD248	Endosialin (Tumor endothelial marker 1) (CD antigen CD248)
CD44	CD44 antigen (CDw44) (Epican) (Extracellular matrix receptor III) (ECMR-III) (GP90 lymphocyte homing/adhesion receptor) (HUTCH-I) (Heparan sulfate proteoglycan) (Hermes antigen) (Hyaluronate receptor) (Phagocytic glycoprotein 1) (PGP-1) (Phagocytic glycoprotein I) (PGP-I) (CD antigen CD44)
CD59	CD59 glycoprotein (1F5 antigen) (20 kDa homologous restriction factor) (HRF-20) (HRF20) (MAC-inhibitory protein) (MAC-IP) (MEM43 antigen) (Membrane attack complex inhibition factor) (MACIF) (Membrane inhibitor of reactive lysis) (MIRL) (Protectin) (CD antigen CD59)
CD97	Adhesion G protein-coupled receptor E5 (Leukocyte antigen CD97) (CD antigen CD97) [Cleaved into: Adhesion G protein-coupled receptor E5 subunit alpha; Adhesion G protein-coupled receptor E5 subunit beta]
CDON	Cell adhesion molecule-related/down-regulated by oncogenes
CETP	Cholesteryl ester transfer protein (Lipid transfer protein I)
CFAB	Complement factor B (EC 3.4.21.47) (C3/C5 convertase) (Glycine-rich beta glycoprotein) (GBG) (PBF2) (Properdin factor B) [Cleaved into: Complement factor B Ba fragment; Complement factor B Bb fragment]
CFAD	Complement factor D (EC 3.4.21.46) (Adipsin) (C3 convertase activator) (Properdin factor D)
CHAD	Chondroadherin (Cartilage leucine-rich protein)
CHLE	Cholinesterase (EC 3.1.1.8) (Acylcholine acylhydrolase) (Butyrylcholine esterase) (Choline esterase II) (Pseudocholinesterase)
CILP1	Cartilage intermediate layer protein 1 (CILP-1) (Cartilage intermediate-layer protein) [Cleaved into: Cartilage intermediate layer protein 1 C1; Cartilage intermediate layer protein 1 C2]
CILP2	Cartilage intermediate layer protein 2 (CILP-2) [Cleaved into: Cartilage intermediate layer protein 2 C1; Cartilage intermediate layer protein 2 C2]
CLH1	Clathrin heavy chain 1 (Clathrin heavy chain on chromosome 17) (CLH-17)
CLIC1	Chloride intracellular channel protein 1 (Chloride channel ABP) (Nuclear chloride ion channel 27) (NCC27) (Regulatory nuclear chloride ion channel protein) (hRNCC)
CLIC4	Chloride intracellular channel protein 4 (Intracellular chloride ion channel protein p64H1)
CLUS	Clusterin (Aging-associated gene 4 protein) (Apolipoprotein J) (Apo-J) (Complement cytolysis inhibitor) (CLI) (Complement-associated protein SP-40,40) (Ku70-binding protein 1) (NA1/NA2) (Sulfated glycoprotein 2) (SGP-2) (Testosterone-repressed prostate message 2) (TRPM-2) [Cleaved into: Clusterin beta chain (ApoJalpha) (Complement cytolysis inhibitor a chain); Clusterin alpha chain (ApoJbeta) (Co…
CMGA	Chromogranin-A (CgA) (Pituitary secretory protein I) (SP-I) [Cleaved into: Vasostatin-1 (Vasostatin I); Vasostatin-2 (Vasostatin II); EA-92; ES-43; Pancreastatin; SS-18; WA-8; WE-14; LF-19; Catestatin (SL21); AL-11; GV-19; GR-44; ER-37; GE-25; Serpinin-RRG; Serpinin; p-Glu serpinin precursor]
CN037	Armadillo-like helical domain-containing protein 4
CNDP1	Beta-Ala-His dipeptidase (EC 3.4.13.20) (CNDP dipeptidase 1) (Carnosine dipeptidase 1) (Glutamate carboxypeptidase-like protein 2) (Serum carnosinase)
CNDP2	Cytosolic non-specific dipeptidase (EC 3.4.13.18) (CNDP dipeptidase 2) (Glutamate carboxypeptidase-like protein 1) (Peptidase A) (Threonyl dipeptidase)
CNN2	Calponin-2 (Calponin H2, smooth muscle) (Neutral calponin)
CNTFR	Ciliary neurotrophic factor receptor subunit alpha (CNTF receptor subunit alpha) (CNTFR-alpha)
CNTN1	Contactin-1 (Glycoprotein gp135) (Neural cell surface protein F3)
CNTN3	Contactin-3 (Brain-derived immunoglobulin superfamily protein 1) (BIG-1) (Plasmacytoma-associated neuronal glycoprotein)
CNTN4	Contactin-4 (Brain-derived immunoglobulin superfamily protein 2) (BIG-2)
CO1A1	Collagen alpha-1(I) chain (Alpha-1 type I collagen)
CO3	Complement C3 (C3 and PZP-like alpha-2-macroglobulin domain-containing protein 1) [Cleaved into: Complement C3 beta chain; C3-beta-c (C3bc); Complement C3 alpha chain; C3a anaphylatoxin; Acylation stimulating protein (ASP) (C3adesArg); Complement C3b alpha' chain; Complement C3c alpha' chain fragment 1; Complement C3dg fragment; Complement C3g fragment; Complement C3d fragment; Complement C3f fra…
CO5A1	Collagen alpha-1(V) chain
CO6A1	Collagen alpha-1(VI) chain
CO6A2	Collagen alpha-2(VI) chain
CO6A3	Collagen alpha-3(VI) chain
CO7	Complement component C7
CO9	Complement component C9 [Cleaved into: Complement component C9a; Complement component C9b]
COCA1	Collagen alpha-1(XII) chain
COF1	Cofilin-1 (18 kDa phosphoprotein) (p18) (Cofilin, non-muscle isoform)
COFA1	Collagen alpha-1(XV) chain [Cleaved into: Restin (Endostatin-XV) (Related to endostatin) (Restin-I); Restin-2 (Restin-II); Restin-3 (Restin-III); Restin-4 (Restin-IV)]
COIA1	Collagen alpha-1(XVIII) chain [Cleaved into: Endostatin; Non-collagenous domain 1 (NC1)]
COL10	Collectin-10 (Collectin liver protein 1) (CL-L1) (Collectin-34) (CL-34)
COL11	Collectin-11 (Collectin kidney protein 1) (CL-K1)
COMP	Cartilage oligomeric matrix protein (COMP) (Thrombospondin-5) (TSP5)
COR1A	Coronin-1A (Coronin-like protein A) (Clipin-A) (Coronin-like protein p57) (Tryptophan aspartate-containing coat protein) (TACO)
COR1B	Coronin-1B (Coronin-2)
COR1C	Coronin-1C (Coronin-3) (hCRNN4)
COTL1	Coactosin-like protein
CPN2	Carboxypeptidase N subunit 2 (Carboxypeptidase N 83 kDa chain) (Carboxypeptidase N large subunit) (Carboxypeptidase N polypeptide 2) (Carboxypeptidase N regulatory subunit)
CPNS1	Calpain small subunit 1 (CSS1) (Calcium-activated neutral proteinase small subunit) (CANP small subunit) (Calcium-dependent protease small subunit) (CDPS) (Calcium-dependent protease small subunit 1) (Calpain regulatory subunit)
CR1	Complement receptor type 1 (C3b/C4b receptor) (CD antigen CD35)
CR2	Complement receptor type 2 (Cr2) (Complement C3d receptor) (Epstein-Barr virus receptor) (EBV receptor) (CD antigen CD21)
CRAC1	Cartilage acidic protein 1 (68 kDa chondrocyte-expressed protein) (CEP-68) (ASPIC)
CRP	C-reactive protein [Cleaved into: C-reactive protein(1-205)]
CSF1	Macrophage colony-stimulating factor 1 (CSF-1) (M-CSF) (MCSF) (Lanimostim) [Cleaved into: Processed macrophage colony-stimulating factor 1]
CSF1R	Macrophage colony-stimulating factor 1 receptor (CSF-1 receptor) (CSF-1-R) (CSF-1R) (M-CSF-R) (EC 2.7.10.1) (Proto-oncogene c-Fms) (CD antigen CD115)
CSK	Tyrosine-protein kinase CSK (EC 2.7.10.2) (C-Src kinase) (Protein-tyrosine kinase CYL)
CSPG2	Versican core protein (Chondroitin sulfate proteoglycan core protein 2) (Chondroitin sulfate proteoglycan 2) (Glial hyaluronate-binding protein) (GHAP) (Large fibroblast proteoglycan) (PG-M)
CSPG4	Chondroitin sulfate proteoglycan 4 (Chondroitin sulfate proteoglycan NG2) (Melanoma chondroitin sulfate proteoglycan) (Melanoma-associated chondroitin sulfate proteoglycan)
CSRP1	Cysteine and glycine-rich protein 1 (Cysteine-rich protein 1) (CRP) (CRP1) (Epididymis luminal protein 141) (HEL-141)
CXCL7	Platelet basic protein (PBP) (C-X-C motif chemokine 7) (Leukocyte-derived growth factor) (LDGF) (Macrophage-derived growth factor) (MDGF) (Small-inducible cytokine B7) [Cleaved into: Connective tissue-activating peptide III (CTAP-III) (LA-PF4) (Low-affinity platelet factor IV); TC-2; Connective tissue-activating peptide III(1-81) (CTAP-III(1-81)); Beta-thromboglobulin (Beta-TG); Neutrophil-activa…
CYC	Cytochrome c
CYFP1	Cytoplasmic FMR1-interacting protein 1 (Specifically Rac1-associated protein 1) (Sra-1) (p140sra-1)
CYTC	Cystatin-C (Cystatin-3) (Gamma-trace) (Neuroendocrine basic polypeptide) (Post-gamma-globulin)
DAF	Complement decay-accelerating factor (CD antigen CD55)
DAG1	Dystroglycan 1 (Dystroglycan) (Dystrophin-associated glycoprotein 1) [Cleaved into: Alpha-dystroglycan (Alpha-DG); Beta-dystroglycan (Beta-DG)]
DBNL	Drebrin-like protein (Cervical SH3P7) (Cervical mucin-associated protein) (Drebrin-F) (HPK1-interacting protein of 55 kDa) (HIP-55) (SH3 domain-containing protein 7)
DEF1	Neutrophil defensin 1 (Defensin, alpha 1) (HNP-1) (HP-1) (HP1) [Cleaved into: HP 1-56; Neutrophil defensin 2 (HNP-2) (HP-2) (HP2)]
DEST	Destrin (Actin-depolymerizing factor) (ADF)
DIAC	Di-N-acetylchitobiase (EC 3.2.1.-)
DKK3	Dickkopf-related protein 3 (Dickkopf-3) (Dkk-3) (hDkk-3)
DNM1L	Dynamin-1-like protein (EC 3.6.5.5) (Dnm1p/Vps1p-like protein) (DVLP) (Dynamin family member proline-rich carboxyl-terminal domain less) (Dymple) (Dynamin-like protein) (Dynamin-like protein 4) (Dynamin-like protein IV) (HdynIV) (Dynamin-related protein 1)
DOK2	Docking protein 2 (Downstream of tyrosine kinase 2) (p56(dok-2))
DPP2	Dipeptidyl peptidase 2 (EC 3.4.14.2) (Dipeptidyl aminopeptidase II) (Dipeptidyl peptidase 7) (Dipeptidyl peptidase II) (DPP II) (Quiescent cell proline dipeptidase)
DPP4	Dipeptidyl peptidase 4 (EC 3.4.14.5) (ADABP) (Adenosine deaminase complexing protein 2) (ADCP-2) (Dipeptidyl peptidase IV) (DPP IV) (T-cell activation antigen CD26) (TP103) (CD antigen CD26) [Cleaved into: Dipeptidyl peptidase 4 membrane form (Dipeptidyl peptidase IV membrane form); Dipeptidyl peptidase 4 soluble form (Dipeptidyl peptidase IV soluble form)]
DREB	Drebrin (Developmentally-regulated brain protein)
DSC1	Desmocollin-1 (Cadherin family member 1) (Desmosomal glycoprotein 2/3) (DG2/DG3)
DSC3	Desmocollin-3 (Cadherin family member 3) (Desmocollin-4) (HT-CP)
DSG2	Desmoglein-2 (Cadherin family member 5) (HDGC)
DUS3	Dual specificity protein phosphatase 3 (EC 3.1.3.16) (EC 3.1.3.48) (Dual specificity protein phosphatase VHR) (Vaccinia H1-related phosphatase) (VHR)
ECM1	Extracellular matrix protein 1 (Secretory component p85)
EF1G	Elongation factor 1-gamma (EF-1-gamma) (eEF-1B gamma)
EF2	Elongation factor 2 (EF-2)
EGFR	Epidermal growth factor receptor (EC 2.7.10.1) (Proto-oncogene c-ErbB-1) (Receptor tyrosine-protein kinase erbB-1)
EGLN	Endoglin (CD antigen CD105)
EHD1	EH domain-containing protein 1 (PAST homolog 1) (hPAST1) (Testilin)
EHD3	EH domain-containing protein 3 (PAST homolog 3)
ENOA	Alpha-enolase (EC 4.2.1.11) (2-phospho-D-glycerate hydro-lyase) (C-myc promoter-binding protein) (Enolase 1) (MBP-1) (MPB-1) (Non-neural enolase) (NNE) (Phosphopyruvate hydratase) (Plasminogen-binding protein)
ENOB	Beta-enolase (EC 4.2.1.11) (2-phospho-D-glycerate hydro-lyase) (Enolase 3) (Muscle-specific enolase) (MSE) (Skeletal muscle enolase)
ENPL	Endoplasmin (94 kDa glucose-regulated protein) (GRP-94) (Heat shock protein 90 kDa beta member 1) (Tumor rejection antigen 1) (gp96 homolog)
ENPP1	Ectonucleotide pyrophosphatase/phosphodiesterase family member 1 (E-NPP 1) (Membrane component chromosome 6 surface marker 1) (Phosphodiesterase I/nucleotide pyrophosphatase 1) (Plasma-cell membrane glycoprotein PC-1) [Cleaved into: Ectonucleotide pyrophosphatase/phosphodiesterase family member 1, secreted form] [Includes: Alkaline phosphodiesterase I (EC 3.1.4.1); Nucleotide pyrophosphatase (NPP…
ENPP2	Ectonucleotide pyrophosphatase/phosphodiesterase family member 2 (E-NPP 2) (EC 3.1.4.39) (Autotaxin) (Extracellular lysophospholipase D) (LysoPLD)
ENTP5	Ectonucleoside triphosphate diphosphohydrolase 5 (NTPDase 5) (EC 3.6.1.6) (CD39 antigen-like 4) (ER-UDPase) (Guanosine-diphosphatase ENTPD5) (GDPase ENTPD5) (EC 3.6.1.42) (Nucleoside diphosphatase) (Uridine-diphosphatase ENTPD5) (UDPase ENTPD5)
EPCR	Endothelial protein C receptor (Activated protein C receptor) (APC receptor) (Endothelial cell protein C receptor) (CD antigen CD201)
EPHA1	Ephrin type-A receptor 1 (hEpha1) (EC 2.7.10.1) (EPH tyrosine kinase) (EPH tyrosine kinase 1) (Erythropoietin-producing hepatoma receptor) (Tyrosine-protein kinase receptor EPH)
EPHA4	Ephrin type-A receptor 4 (EC 2.7.10.1) (EPH-like kinase 8) (EK8) (hEK8) (Tyrosine-protein kinase TYRO1) (Tyrosine-protein kinase receptor SEK)
EPHB2	Ephrin type-B receptor 2 (EC 2.7.10.1) (Developmentally-regulated Eph-related tyrosine kinase) (ELK-related tyrosine kinase) (EPH tyrosine kinase 3) (EPH-like kinase 5) (EK5) (hEK5) (Renal carcinoma antigen NY-REN-47) (Tyrosine-protein kinase TYRO5) (Tyrosine-protein kinase receptor EPH-3) [Cleaved into: EphB2/CTF1; EphB2/CTF2]
EPHB4	Ephrin type-B receptor 4 (EC 2.7.10.1) (Hepatoma transmembrane kinase) (Tyrosine-protein kinase TYRO11)
ERF3A	Eukaryotic peptide chain release factor GTP-binding subunit ERF3A (Eukaryotic peptide chain release factor subunit 3a) (eRF3a) (G1 to S phase transition protein 1 homolog)
ERP29	Endoplasmic reticulum resident protein 29 (ERp29) (Endoplasmic reticulum resident protein 28) (ERp28) (Endoplasmic reticulum resident protein 31) (ERp31)
EXT1	Exostosin-1 (EC 2.4.1.224) (EC 2.4.1.225) (Glucuronosyl-N-acetylglucosaminyl-proteoglycan/N-acetylglucosaminyl-proteoglycan 4-alpha-N-acetylglucosaminyltransferase) (Multiple exostoses protein 1) (Putative tumor suppressor protein EXT1)
EXT2	Exostosin-2 (EC 2.4.1.224) (EC 2.4.1.225) (Glucuronosyl-N-acetylglucosaminyl-proteoglycan/N-acetylglucosaminyl-proteoglycan 4-alpha-N-acetylglucosaminyltransferase) (Multiple exostoses protein 2) (Putative tumor suppressor protein EXT2)
EXTL2	Exostosin-like 2 (EC 2.4.1.223) (Alpha-1,4-N-acetylhexosaminyltransferase EXTL2) (Alpha-GalNAcT EXTL2) (EXT-related protein 2) (Glucuronyl-galactosyl-proteoglycan 4-alpha-N-acetylglucosaminyltransferase) [Cleaved into: Processed exostosin-like 2]
EZRI	Ezrin (Cytovillin) (Villin-2) (p81)
F10A1	Hsc70-interacting protein (Hip) (Aging-associated protein 2) (Progesterone receptor-associated p48 protein) (Protein FAM10A1) (Putative tumor suppressor ST13) (Renal carcinoma antigen NY-REN-33) (Suppression of tumorigenicity 13 protein)
F13A	Coagulation factor XIII A chain (Coagulation factor XIIIa) (EC 2.3.2.13) (Protein-glutamine gamma-glutamyltransferase A chain) (Transglutaminase A chain)
F13B	Coagulation factor XIII B chain (Fibrin-stabilizing factor B subunit) (Protein-glutamine gamma-glutamyltransferase B chain) (Transglutaminase B chain)
FA10	Coagulation factor X (EC 3.4.21.6) (Stuart factor) (Stuart-Prower factor) [Cleaved into: Factor X light chain; Factor X heavy chain; Activated factor Xa heavy chain]
FA12	Coagulation factor XII (EC 3.4.21.38) (Hageman factor) (HAF) [Cleaved into: Coagulation factor XIIa heavy chain; Beta-factor XIIa part 1; Coagulation factor XIIa light chain (Beta-factor XIIa part 2)]
FA20A	Pseudokinase FAM20A
FA20C	Extracellular serine/threonine protein kinase FAM20C (EC 2.7.11.1) (Dentin matrix protein 4) (DMP-4) (Golgi casein kinase) (Golgi-enriched fraction casein kinase) (GEF-CK)
FA49B	CYFIP-related Rac1 interactor B (L1)
FA7	Coagulation factor VII (EC 3.4.21.21) (Proconvertin) (Serum prothrombin conversion accelerator) (SPCA) (Eptacog alfa) [Cleaved into: Factor VII light chain; Factor VII heavy chain]
FA8	Coagulation factor VIII (Antihemophilic factor) (AHF) (Procoagulant component) [Cleaved into: Factor VIIIa heavy chain, 200 kDa isoform; Factor VIIIa heavy chain, 92 kDa isoform; Factor VIII B chain; Factor VIIIa light chain]
FAAA	Fumarylacetoacetase (FAA) (EC 3.7.1.2) (Beta-diketonase) (Fumarylacetoacetate hydrolase)
FAM3C	Protein FAM3C (Interleukin-like EMT inducer)
FBLN1	Fibulin-1 (FIBL-1)
FBLN2	Fibulin-2 (FIBL-2)
FBN1	Fibrillin-1 [Cleaved into: Asprosin]
FCN1	Ficolin-1 (Collagen/fibrinogen domain-containing protein 1) (Ficolin-A) (Ficolin-alpha) (M-ficolin)
FCN2	Ficolin-2 (37 kDa elastin-binding protein) (Collagen/fibrinogen domain-containing protein 2) (EBP-37) (Ficolin-B) (Ficolin-beta) (Hucolin) (L-ficolin) (Serum lectin p35)
FCRL5	Fc receptor-like protein 5 (FcR-like protein 5) (FcRL5) (BXMAS1) (Fc receptor homolog 5) (FcRH5) (Immune receptor translocation-associated protein 2) (CD antigen CD307e)
FETUA	Alpha-2-HS-glycoprotein (Alpha-2-Z-globulin) (Ba-alpha-2-glycoprotein) (Fetuin-A) [Cleaved into: Alpha-2-HS-glycoprotein chain A; Alpha-2-HS-glycoprotein chain B]
FETUB	Fetuin-B (16G2) (Fetuin-like protein IRL685) (Gugu)
FGFR1	Fibroblast growth factor receptor 1 (FGFR-1) (EC 2.7.10.1) (Basic fibroblast growth factor receptor 1) (BFGFR) (bFGF-R-1) (Fms-like tyrosine kinase 2) (FLT-2) (N-sam) (Proto-oncogene c-Fgr) (CD antigen CD331)
FGL1	Fibrinogen-like protein 1 (HP-041) (Hepassocin) (HPS) (Hepatocyte-derived fibrinogen-related protein 1) (HFREP-1) (Liver fibrinogen-related protein 1) (LFIRE-1)
FHL1	Four and a half LIM domains protein 1 (FHL-1) (Skeletal muscle LIM-protein 1) (SLIM) (SLIM-1)
FHR5	Complement factor H-related protein 5 (FHR-5)
FIBA	Fibrinogen alpha chain [Cleaved into: Fibrinopeptide A; Fibrinogen alpha chain]
FIBB	Fibrinogen beta chain [Cleaved into: Fibrinopeptide B; Fibrinogen beta chain]
FIBG	Fibrinogen gamma chain
FINC	Fibronectin (FN) (Cold-insoluble globulin) (CIG) [Cleaved into: Anastellin; Ugl-Y1; Ugl-Y2; Ugl-Y3]
FLNA	Filamin-A (FLN-A) (Actin-binding protein 280) (ABP-280) (Alpha-filamin) (Endothelial actin-binding protein) (Filamin-1) (Non-muscle filamin)
FPPS	Farnesyl pyrophosphate synthase (FPP synthase) (FPS) (EC 2.5.1.10) ((2E,6E)-farnesyl diphosphate synthase) (Dimethylallyltranstransferase) (EC 2.5.1.1) (Farnesyl diphosphate synthase) (Geranyltranstransferase)
FSTL1	Follistatin-related protein 1 (Follistatin-like protein 1)
FUCO	Tissue alpha-L-fucosidase (EC 3.2.1.51) (Alpha-L-fucosidase I) (Alpha-L-fucoside fucohydrolase 1) (Alpha-L-fucosidase 1)
FUCO2	Plasma alpha-L-fucosidase (EC 3.2.1.51) (Alpha-L-fucoside fucohydrolase 2) (Alpha-L-fucosidase 2)
G3P	Glyceraldehyde-3-phosphate dehydrogenase (GAPDH) (EC 1.2.1.12) (Peptidyl-cysteine S-nitrosylase GAPDH) (EC 2.6.99.-)
G6PD	Glucose-6-phosphate 1-dehydrogenase (G6PD) (EC 1.1.1.49)
G6PI	Glucose-6-phosphate isomerase (GPI) (EC 5.3.1.9) (Autocrine motility factor) (AMF) (Neuroleukin) (NLK) (Phosphoglucose isomerase) (PGI) (Phosphohexose isomerase) (PHI) (Sperm antigen 36) (SA-36)
GALNS	N-acetylgalactosamine-6-sulfatase (EC 3.1.6.4) (Chondroitinsulfatase) (Chondroitinase) (Galactose-6-sulfate sulfatase) (GalN6S) (N-acetylgalactosamine-6-sulfate sulfatase) (GalNAc6S sulfatase)
GANAB	Neutral alpha-glucosidase AB (EC 3.2.1.207) (Alpha-glucosidase 2) (Glucosidase II subunit alpha)
GARS	Glycine--tRNA ligase (EC 6.1.1.14) (Diadenosine tetraphosphate synthetase) (Ap4A synthetase) (EC 2.7.7.-) (Glycyl-tRNA synthetase) (GlyRS) (Glycyl-tRNA synthetase 1)
GAS6	Growth arrest-specific protein 6 (GAS-6) (AXL receptor tyrosine kinase ligand)
GBRL2	Gamma-aminobutyric acid receptor-associated protein-like 2 (GABA(A) receptor-associated protein-like 2) (Ganglioside expression factor 2) (GEF-2) (General protein transport factor p16) (Golgi-associated ATPase enhancer of 16 kDa) (GATE-16) (MAP1 light chain 3-related protein)
GDIA	Rab GDP dissociation inhibitor alpha (Rab GDI alpha) (Guanosine diphosphate dissociation inhibitor 1) (GDI-1) (Oligophrenin-2) (Protein XAP-4)
GDIB	Rab GDP dissociation inhibitor beta (Rab GDI beta) (Guanosine diphosphate dissociation inhibitor 2) (GDI-2)
GDIR1	Rho GDP-dissociation inhibitor 1 (Rho GDI 1) (Rho-GDI alpha)
GDIR2	Rho GDP-dissociation inhibitor 2 (Rho GDI 2) (Ly-GDI) (Rho-GDI beta)
GDN	Glia-derived nexin (GDN) (Peptidase inhibitor 7) (PI-7) (Protease nexin 1) (PN-1) (Protease nexin I) (Serpin E2)
GDS1	Rap1 GTPase-GDP dissociation stimulator 1 (Exchange factor smgGDS) (SMG GDS protein) (SMG P21 stimulatory GDP/GTP exchange protein)
GELS	Gelsolin (AGEL) (Actin-depolymerizing factor) (ADF) (Brevin)
GGH	Gamma-glutamyl hydrolase (EC 3.4.19.9) (Conjugase) (GH) (Gamma-Glu-X carboxypeptidase)
GLGB	1,4-alpha-glucan-branching enzyme (EC 2.4.1.18) (Brancher enzyme) (Glycogen-branching enzyme)
GLO2	Hydroxyacylglutathione hydrolase, mitochondrial (EC 3.1.2.6) (Glyoxalase II) (Glx II)
GLU2B	Glucosidase 2 subunit beta (80K-H protein) (Glucosidase II subunit beta) (Protein kinase C substrate 60.1 kDa protein heavy chain) (PKCSH)
GMFB	Glia maturation factor beta (GMF-beta)
GMPR1	GMP reductase 1 (GMPR 1) (EC 1.7.1.7) (Guanosine 5'-monophosphate oxidoreductase 1) (Guanosine monophosphate reductase 1)
GNPTG	N-acetylglucosamine-1-phosphotransferase subunit gamma (GlcNAc-1-phosphotransferase subunit gamma) (UDP-N-acetylglucosamine-1-phosphotransferase subunit gamma)
GOLM1	Golgi membrane protein 1 (Golgi membrane protein GP73) (Golgi phosphoprotein 2)
GPNMB	Transmembrane glycoprotein NMB (Hematopoietic growth factor inducible neurokinin-1 type)
GPVI	Platelet glycoprotein VI (GPVI) (Glycoprotein 6)
GRB2	Growth factor receptor-bound protein 2 (Adapter protein GRB2) (Protein Ash) (SH2/SH3 adapter GRB2)
GSHB	Glutathione synthetase (GSH synthetase) (GSH-S) (EC 6.3.2.3) (Glutathione synthase)
GSHR	Glutathione reductase, mitochondrial (GR) (GRase) (EC 1.8.1.7)
GSTO1	Glutathione S-transferase omega-1 (GSTO-1) (EC 2.5.1.18) (Glutathione S-transferase omega 1-1) (GSTO 1-1) (Glutathione-dependent dehydroascorbate reductase) (EC 1.8.5.1) (Monomethylarsonic acid reductase) (MMA(V) reductase) (EC 1.20.4.2) (S-(Phenacyl)glutathione reductase) (SPG-R)
GSTP1	Glutathione S-transferase P (EC 2.5.1.18) (GST class-pi) (GSTP1-1)
GXLT1	Glucoside xylosyltransferase 1 (EC 2.4.2.42) (Glycosyltransferase 8 domain-containing protein 3)
H90B2	Putative heat shock protein HSP 90-beta 2 (Heat shock protein 90-beta b) (Heat shock protein 90Bb)
H90B3	Putative heat shock protein HSP 90-beta-3 (Heat shock protein 90-beta c) (Heat shock protein 90Bc)
HABP2	Hyaluronan-binding protein 2 (EC 3.4.21.-) (Factor VII-activating protease) (Factor seven-activating protease) (FSAP) (Hepatocyte growth factor activator-like protein) (Plasma hyaluronan-binding protein) [Cleaved into: Hyaluronan-binding protein 2 50 kDa heavy chain; Hyaluronan-binding protein 2 50 kDa heavy chain alternate form; Hyaluronan-binding protein 2 27 kDa light chain; Hyaluronan-binding…
HBA	Hemoglobin subunit alpha (Alpha-globin) (Hemoglobin alpha chain)
HBB	Hemoglobin subunit beta (Beta-globin) (Hemoglobin beta chain) [Cleaved into: LVV-hemorphin-7; Spinorphin]
HBD	Hemoglobin subunit delta (Delta-globin) (Hemoglobin delta chain)
HEG1	Protein HEG homolog 1
HEMO	Hemopexin (Beta-1B-glycoprotein)
HEXB	Beta-hexosaminidase subunit beta (EC 3.2.1.52) (Beta-N-acetylhexosaminidase subunit beta) (Hexosaminidase subunit B) (Cervical cancer proto-oncogene 7 protein) (HCC-7) (N-acetyl-beta-glucosaminidase subunit beta) [Cleaved into: Beta-hexosaminidase subunit beta chain B; Beta-hexosaminidase subunit beta chain A]
HGFA	Hepatocyte growth factor activator (HGF activator) (HGFA) (EC 3.4.21.-) [Cleaved into: Hepatocyte growth factor activator short chain; Hepatocyte growth factor activator long chain]
HGFL	Hepatocyte growth factor-like protein (Macrophage stimulatory protein) (Macrophage-stimulating protein) (MSP) [Cleaved into: Hepatocyte growth factor-like protein alpha chain; Hepatocyte growth factor-like protein beta chain]
HMCN2	Hemicentin-2
HNRPK	Heterogeneous nuclear ribonucleoprotein K (hnRNP K) (Transformation up-regulated nuclear protein) (TUNP)
HPSE	Heparanase (EC 3.2.1.166) (Endo-glucoronidase) (Heparanase-1) (Hpa1) [Cleaved into: Heparanase 8 kDa subunit; Heparanase 50 kDa subunit]
HPT	Haptoglobin (Zonulin) [Cleaved into: Haptoglobin alpha chain; Haptoglobin beta chain]
HPTR	Haptoglobin-related protein
HRG	Histidine-rich glycoprotein (Histidine-proline-rich glycoprotein) (HPRG)
HS71A	Heat shock 70 kDa protein 1A (Heat shock 70 kDa protein 1) (HSP70-1) (HSP70.1)
HS904	Putative heat shock protein HSP 90-alpha A4 (Heat shock 90 kDa protein 1 alpha-like 2) (Heat shock protein 90-alpha D) (Heat shock protein 90Ad)
HS905	Putative heat shock protein HSP 90-alpha A5 (Heat shock protein 90-alpha E) (Heat shock protein 90Ae)
HS90A	Heat shock protein HSP 90-alpha (EC 3.6.4.10) (Heat shock 86 kDa) (HSP 86) (HSP86) (Lipopolysaccharide-associated protein 2) (LAP-2) (LPS-associated protein 2) (Renal carcinoma antigen NY-REN-38)
HS90B	Heat shock protein HSP 90-beta (HSP 90) (Heat shock 84 kDa) (HSP 84) (HSP84)
HSP72	Heat shock-related 70 kDa protein 2 (Heat shock 70 kDa protein 2)
HSP74	Heat shock 70 kDa protein 4 (HSP70RY) (Heat shock 70-related protein APG-2)
HSP7C	Heat shock cognate 71 kDa protein (EC 3.6.4.10) (Heat shock 70 kDa protein 8) (Lipopolysaccharide-associated protein 1) (LAP-1) (LPS-associated protein 1)
IBP3	Insulin-like growth factor-binding protein 3 (IBP-3) (IGF-binding protein 3) (IGFBP-3)
IBP4	Insulin-like growth factor-binding protein 4 (IBP-4) (IGF-binding protein 4) (IGFBP-4)
IBP5	Insulin-like growth factor-binding protein 5 (IBP-5) (IGF-binding protein 5) (IGFBP-5)
IBP6	Insulin-like growth factor-binding protein 6 (IBP-6) (IGF-binding protein 6) (IGFBP-6)
IBP7	Insulin-like growth factor-binding protein 7 (IBP-7) (IGF-binding protein 7) (IGFBP-7) (IGFBP-rP1) (MAC25 protein) (PGI2-stimulating factor) (Prostacyclin-stimulating factor) (Tumor-derived adhesion factor) (TAF)
ICAM1	Intercellular adhesion molecule 1 (ICAM-1) (Major group rhinovirus receptor) (CD antigen CD54)
ICAM3	Intercellular adhesion molecule 3 (ICAM-3) (CDw50) (ICAM-R) (CD antigen CD50)
ICOSL	ICOS ligand (B7 homolog 2) (B7-H2) (B7-like protein Gl50) (B7-related protein 1) (B7RP-1) (CD antigen CD275)
IDHC	Isocitrate dehydrogenase [NADP] cytoplasmic (IDH) (EC 1.1.1.42) (Cytosolic NADP-isocitrate dehydrogenase) (IDP) (NADP(+)-specific ICDH) (Oxalosuccinate decarboxylase)
IF5A1	Eukaryotic translation initiation factor 5A-1 (eIF-5A-1) (eIF-5A1) (Eukaryotic initiation factor 5A isoform 1) (eIF-5A) (Rev-binding factor) (eIF-4D)
IGDC4	Immunoglobulin superfamily DCC subclass member 4 (Neighbor of punc e11) (Protein DDM36) (hDDM36)
IGF1	Insulin-like growth factor I (IGF-I) (Mechano growth factor) (MGF) (Somatomedin-C)
IGF2	Insulin-like growth factor II (IGF-II) (Somatomedin-A) (T3M-11-derived growth factor) [Cleaved into: Insulin-like growth factor II; Insulin-like growth factor II Ala-25 Del; Preptin]
IL1AP	Interleukin-1 receptor accessory protein (IL-1 receptor accessory protein) (IL-1RAcP) (EC 3.2.2.6) (Interleukin-1 receptor 3) (IL-1R-3) (IL-1R3)
IL1R2	Interleukin-1 receptor type 2 (IL-1R-2) (IL-1RT-2) (IL-1RT2) (CD121 antigen-like family member B) (CDw121b) (IL-1 type II receptor) (Interleukin-1 receptor beta) (IL-1R-beta) (Interleukin-1 receptor type II) (CD antigen CD121b) [Cleaved into: Interleukin-1 receptor type 2, membrane form (mIL-1R2) (mIL-1RII); Interleukin-1 receptor type 2, soluble form (sIL-1R2) (sIL-1RII)]
IL6RB	Interleukin-6 receptor subunit beta (IL-6 receptor subunit beta) (IL-6R subunit beta) (IL-6R-beta) (IL-6RB) (CDw130) (Interleukin-6 signal transducer) (Membrane glycoprotein 130) (gp130) (Oncostatin-M receptor subunit alpha) (CD antigen CD130)
ILEU	Leukocyte elastase inhibitor (LEI) (Monocyte/neutrophil elastase inhibitor) (EI) (M/NEI) (Peptidase inhibitor 2) (PI-2) (Serpin B1)
ILK	Integrin-linked protein kinase (EC 2.7.11.1) (59 kDa serine/threonine-protein kinase) (Beta-integrin-linked kinase) (ILK-1) (ILK-2) (p59ILK)
IMB1	Importin subunit beta-1 (Importin-90) (Karyopherin subunit beta-1) (Nuclear factor p97) (Pore targeting complex 97 kDa subunit) (PTAC97)
IMPA1	Inositol monophosphatase 1 (IMP 1) (IMPase 1) (EC 3.1.3.25) (D-galactose 1-phosphate phosphatase) (EC 3.1.3.94) (Inositol-1(or 4)-monophosphatase 1) (Lithium-sensitive myo-inositol monophosphatase A1)
INHBC	Inhibin beta C chain (Activin beta-C chain)
IPO5	Importin-5 (Imp5) (Importin subunit beta-3) (Karyopherin beta-3) (Ran-binding protein 5) (RanBP5)
IPSP	Plasma serine protease inhibitor (Acrosomal serine protease inhibitor) (Plasminogen activator inhibitor 3) (PAI-3) (PAI3) (Protein C inhibitor) (PCI) (Serpin A5)
IQGA2	Ras GTPase-activating-like protein IQGAP2
ISK5	Serine protease inhibitor Kazal-type 5 (Lympho-epithelial Kazal-type-related inhibitor) (LEKTI) [Cleaved into: Hemofiltrate peptide HF6478; Hemofiltrate peptide HF7665]
ISLR	Immunoglobulin superfamily containing leucine-rich repeat protein
ISOC1	Isochorismatase domain-containing protein 1
ITA2B	Integrin alpha-IIb (GPalpha IIb) (GPIIb) (Platelet membrane glycoprotein IIb) (CD antigen CD41) [Cleaved into: Integrin alpha-IIb heavy chain; Integrin alpha-IIb light chain, form 1; Integrin alpha-IIb light chain, form 2]
ITA5	Integrin alpha-5 (CD49 antigen-like family member E) (Fibronectin receptor subunit alpha) (Integrin alpha-F) (VLA-5) (CD antigen CD49e) [Cleaved into: Integrin alpha-5 heavy chain; Integrin alpha-5 light chain]
ITB1	Integrin beta-1 (Fibronectin receptor subunit beta) (Glycoprotein IIa) (GPIIA) (VLA-4 subunit beta) (CD antigen CD29)
ITB3	Integrin beta-3 (Platelet membrane glycoprotein IIIa) (GPIIIa) (CD antigen CD61)
ITIH1	Inter-alpha-trypsin inhibitor heavy chain H1 (ITI heavy chain H1) (ITI-HC1) (Inter-alpha-inhibitor heavy chain 1) (Inter-alpha-trypsin inhibitor complex component III) (Serum-derived hyaluronan-associated protein) (SHAP)
ITIH2	Inter-alpha-trypsin inhibitor heavy chain H2 (ITI heavy chain H2) (ITI-HC2) (Inter-alpha-inhibitor heavy chain 2) (Inter-alpha-trypsin inhibitor complex component II) (Serum-derived hyaluronan-associated protein) (SHAP)
ITIH3	Inter-alpha-trypsin inhibitor heavy chain H3 (ITI heavy chain H3) (ITI-HC3) (Inter-alpha-inhibitor heavy chain 3) (Serum-derived hyaluronan-associated protein) (SHAP)
ITIH4	Inter-alpha-trypsin inhibitor heavy chain H4 (ITI heavy chain H4) (ITI-HC4) (Inter-alpha-inhibitor heavy chain 4) (Inter-alpha-trypsin inhibitor family heavy chain-related protein) (IHRP) (Plasma kallikrein sensitive glycoprotein 120) (Gp120) (PK-120) [Cleaved into: 70 kDa inter-alpha-trypsin inhibitor heavy chain H4; 35 kDa inter-alpha-trypsin inhibitor heavy chain H4]
KAIN	Kallistatin (Kallikrein inhibitor) (Peptidase inhibitor 4) (PI-4) (Serpin A4)
KAPCA	cAMP-dependent protein kinase catalytic subunit alpha (PKA C-alpha) (EC 2.7.11.11)
KCC1A	Calcium/calmodulin-dependent protein kinase type 1 (EC 2.7.11.17) (CaM kinase I) (CaM-KI) (CaM kinase I alpha) (CaMKI-alpha)
KCY	UMP-CMP kinase (EC 2.7.4.14) (Deoxycytidylate kinase) (CK) (dCMP kinase) (Nucleoside-diphosphate kinase) (EC 2.7.4.6) (Uridine monophosphate/cytidine monophosphate kinase) (UMP/CMP kinase) (UMP/CMPK)
KIT	Mast/stem cell growth factor receptor Kit (SCFR) (EC 2.7.10.1) (Piebald trait protein) (PBT) (Proto-oncogene c-Kit) (Tyrosine-protein kinase Kit) (p145 c-kit) (v-kit Hardy-Zuckerman 4 feline sarcoma viral oncogene homolog) (CD antigen CD117)
KLKB1	Plasma kallikrein (EC 3.4.21.34) (Fletcher factor) (Kininogenin) (Plasma prekallikrein) (PKK) [Cleaved into: Plasma kallikrein heavy chain; Plasma kallikrein light chain]
KNG1	Kininogen-1 (Alpha-2-thiol proteinase inhibitor) (Fitzgerald factor) (High molecular weight kininogen) (HMWK) (Williams-Fitzgerald-Flaujeac factor) [Cleaved into: Kininogen-1 heavy chain; T-kinin (Ile-Ser-Bradykinin); Bradykinin (Kallidin I); Lysyl-bradykinin (Kallidin II); Kininogen-1 light chain; Low molecular weight growth-promoting factor]
KPYM	Pyruvate kinase PKM (EC 2.7.1.40) (Cytosolic thyroid hormone-binding protein) (CTHBP) (Opa-interacting protein 3) (OIP-3) (Pyruvate kinase 2/3) (Pyruvate kinase muscle isozyme) (Thyroid hormone-binding protein 1) (THBP1) (Tumor M2-PK) (p58)
LAMA2	Laminin subunit alpha-2 (Laminin M chain) (Laminin-12 subunit alpha) (Laminin-2 subunit alpha) (Laminin-4 subunit alpha) (Merosin heavy chain)
LAMB1	Laminin subunit beta-1 (Laminin B1 chain) (Laminin-1 subunit beta) (Laminin-10 subunit beta) (Laminin-12 subunit beta) (Laminin-2 subunit beta) (Laminin-6 subunit beta) (Laminin-8 subunit beta)
LAMB2	Laminin subunit beta-2 (Laminin B1s chain) (Laminin-11 subunit beta) (Laminin-14 subunit beta) (Laminin-15 subunit beta) (Laminin-3 subunit beta) (Laminin-4 subunit beta) (Laminin-7 subunit beta) (Laminin-9 subunit beta) (S-laminin subunit beta) (S-LAM beta)
LAMP1	Lysosome-associated membrane glycoprotein 1 (LAMP-1) (Lysosome-associated membrane protein 1) (CD107 antigen-like family member A) (CD antigen CD107a)
LBP	Lipopolysaccharide-binding protein (LBP)
LDHA	L-lactate dehydrogenase A chain (LDH-A) (EC 1.1.1.27) (Cell proliferation-inducing gene 19 protein) (LDH muscle subunit) (LDH-M) (Renal carcinoma antigen NY-REN-59)
LDHB	L-lactate dehydrogenase B chain (LDH-B) (EC 1.1.1.27) (LDH heart subunit) (LDH-H) (Renal carcinoma antigen NY-REN-46)
LDLR	Low-density lipoprotein receptor (LDL receptor)
LFA3	Lymphocyte function-associated antigen 3 (Ag3) (Surface glycoprotein LFA-3) (CD antigen CD58)
LIMS1	LIM and senescent cell antigen-like-containing domain protein 1 (Particularly interesting new Cys-His protein 1) (PINCH-1) (Renal carcinoma antigen NY-REN-48)
LIPP	Pancreatic triacylglycerol lipase (PL) (PTL) (Pancreatic lipase) (EC 3.1.1.3)
LIRB5	Leukocyte immunoglobulin-like receptor subfamily B member 5 (CD85 antigen-like family member C) (Leukocyte immunoglobulin-like receptor 8) (LIR-8) (CD antigen CD85c)
LIS1	Platelet-activating factor acetylhydrolase IB subunit beta (Lissencephaly-1 protein) (LIS-1) (PAF acetylhydrolase 45 kDa subunit) (PAF-AH 45 kDa subunit) (PAF-AH alpha) (PAFAH alpha)
LMAN2	Vesicular integral-membrane protein VIP36 (Glycoprotein GP36b) (Lectin mannose-binding 2) (Vesicular integral-membrane protein 36) (VIP36)
LRP1	Prolow-density lipoprotein receptor-related protein 1 (LRP-1) (Alpha-2-macroglobulin receptor) (A2MR) (Apolipoprotein E receptor) (APOER) (CD antigen CD91) [Cleaved into: Low-density lipoprotein receptor-related protein 1 85 kDa subunit (LRP-85); Low-density lipoprotein receptor-related protein 1 515 kDa subunit (LRP-515); Low-density lipoprotein receptor-related protein 1 intracellular domain (L…
LRP1B	Low-density lipoprotein receptor-related protein 1B (LRP-1B) (Low-density lipoprotein receptor-related protein-deleted in tumor) (LRP-DIT)
LRRN1	Leucine-rich repeat neuronal protein 1 (Neuronal leucine-rich repeat protein 1) (NLRR-1)
LSAMP	Limbic system-associated membrane protein (LSAMP) (IgLON family member 3)
LTBP2	Latent-transforming growth factor beta-binding protein 2 (LTBP-2)
LTBP4	Latent-transforming growth factor beta-binding protein 4 (LTBP-4)
LUM	Lumican (Keratan sulfate proteoglycan lumican) (KSPG lumican)
LYAM3	P-selectin (CD62 antigen-like family member P) (Granule membrane protein 140) (GMP-140) (Leukocyte-endothelial cell adhesion molecule 3) (LECAM3) (Platelet activation dependent granule-external membrane protein) (PADGEM) (CD antigen CD62P)
LYPA1	Acyl-protein thioesterase 1 (APT-1) (hAPT1) (EC 3.1.2.-) (Lysophospholipase 1) (Lysophospholipase I) (LPL-I) (LysoPLA I)
LYPD3	Ly6/PLAUR domain-containing protein 3 (GPI-anchored metastasis-associated protein C4.4A homolog) (Matrigel-induced gene C4 protein) (MIG-C4)
LYSC	Lysozyme C (EC 3.2.1.17) (1,4-beta-N-acetylmuramidase C)
LYVE1	Lymphatic vessel endothelial hyaluronic acid receptor 1 (LYVE-1) (Cell surface retention sequence-binding protein 1) (CRSBP-1) (Extracellular link domain-containing protein 1) (Hyaluronic acid receptor)
LZIC	Protein LZIC (Leucine zipper and CTNNBIP1 domain-containing protein) (Leucine zipper and ICAT homologous domain-containing protein)
MA2A2	Alpha-mannosidase 2x (EC 3.2.1.114) (Alpha-mannosidase IIx) (Man IIx) (Mannosidase alpha class 2A member 2) (Mannosyl-oligosaccharide 1,3-1,6-alpha-mannosidase)
MANF	Mesencephalic astrocyte-derived neurotrophic factor (Arginine-rich protein) (Protein ARMET)
MARCO	Macrophage receptor MARCO (Macrophage receptor with collagenous structure) (Scavenger receptor class A member 2)
MARE1	Microtubule-associated protein RP/EB family member 1 (APC-binding protein EB1) (End-binding protein 1) (EB1)
MARE2	Microtubule-associated protein RP/EB family member 2 (APC-binding protein EB2) (End-binding protein 2) (EB2)
MASP1	Mannan-binding lectin serine protease 1 (EC 3.4.21.-) (Complement factor MASP-3) (Complement-activating component of Ra-reactive factor) (Mannose-binding lectin-associated serine protease 1) (MASP-1) (Mannose-binding protein-associated serine protease) (Ra-reactive factor serine protease p100) (RaRF) (Serine protease 5) [Cleaved into: Mannan-binding lectin serine protease 1 heavy chain; Mannan-bi…
MASP2	Mannan-binding lectin serine protease 2 (EC 3.4.21.104) (MBL-associated serine protease 2) (Mannose-binding protein-associated serine protease 2) (MASP-2) [Cleaved into: Mannan-binding lectin serine protease 2 A chain; Mannan-binding lectin serine protease 2 B chain]
MEG10	Multiple epidermal growth factor-like domains protein 10 (Multiple EGF-like domains protein 10)
MEGF8	Multiple epidermal growth factor-like domains protein 8 (Multiple EGF-like domains protein 8) (Epidermal growth factor-like protein 4) (EGF-like protein 4)
MEGF9	Multiple epidermal growth factor-like domains protein 9 (Multiple EGF-like domains protein 9) (Epidermal growth factor-like protein 5) (EGF-like protein 5)
MERTK	Tyrosine-protein kinase Mer (EC 2.7.10.1) (Proto-oncogene c-Mer) (Receptor tyrosine kinase MerTK)
MESD	LRP chaperone MESD (LDLR chaperone MESD) (Mesoderm development LRP chaperone MESD) (Mesoderm development candidate 2) (Mesoderm development protein) (Renal carcinoma antigen NY-REN-61)
MET	Hepatocyte growth factor receptor (HGF receptor) (EC 2.7.10.1) (HGF/SF receptor) (Proto-oncogene c-Met) (Scatter factor receptor) (SF receptor) (Tyrosine-protein kinase Met)
MGAT1	Alpha-1,3-mannosyl-glycoprotein 2-beta-N-acetylglucosaminyltransferase (EC 2.4.1.101) (N-glycosyl-oligosaccharide-glycoprotein N-acetylglucosaminyltransferase I) (GNT-I) (GlcNAc-T I)
MGP	Matrix Gla protein (MGP) (Cell growth-inhibiting gene 36 protein)
MIF	Macrophage migration inhibitory factor (MIF) (EC 5.3.2.1) (Glycosylation-inhibiting factor) (GIF) (L-dopachrome isomerase) (L-dopachrome tautomerase) (EC 5.3.3.12) (Phenylpyruvate tautomerase)
MIME	Mimecan (Osteoglycin) (Osteoinductive factor) (OIF)
MINP1	Multiple inositol polyphosphate phosphatase 1 (EC 3.1.3.62) (2,3-bisphosphoglycerate 3-phosphatase) (2,3-BPG phosphatase) (EC 3.1.3.80) (Inositol (1,3,4,5)-tetrakisphosphate 3-phosphatase) (Ins(1,3,4,5)P(4) 3-phosphatase)
MMP2	72 kDa type IV collagenase (EC 3.4.24.24) (72 kDa gelatinase) (Gelatinase A) (Matrix metalloproteinase-2) (MMP-2) (TBE-1) [Cleaved into: PEX]
MMRN1	Multimerin-1 (EMILIN-4) (Elastin microfibril interface located protein 4) (Elastin microfibril interfacer 4) (Endothelial cell multimerin) [Cleaved into: Platelet glycoprotein Ia*; 155 kDa platelet multimerin (p-155) (p155)]
MMRN2	Multimerin-2 (EMILIN-3) (Elastin microfibril interface located protein 3) (Elastin microfibril interfacer 3) (EndoGlyx-1 p125/p140 subunit)
MOB1A	MOB kinase activator 1A (Mob1 alpha) (Mob1A) (Mob1 homolog 1B) (Mps one binder kinase activator-like 1B)
MOES	Moesin (Membrane-organizing extension spike protein)
MRC1	Macrophage mannose receptor 1 (MMR) (C-type lectin domain family 13 member D) (C-type lectin domain family 13 member D-like) (Human mannose receptor) (hMR) (Macrophage mannose receptor 1-like protein 1) (CD antigen CD206)
MRC2	C-type mannose receptor 2 (C-type lectin domain family 13 member E) (Endocytic receptor 180) (Macrophage mannose receptor 2) (Urokinase-type plasminogen activator receptor-associated protein) (UPAR-associated protein) (Urokinase receptor-associated protein) (CD antigen CD280)
MTPN	Myotrophin (Protein V-1)
MUC18	Cell surface glycoprotein MUC18 (Cell surface glycoprotein P1H12) (Melanoma cell adhesion molecule) (Melanoma-associated antigen A32) (Melanoma-associated antigen MUC18) (S-endo 1 endothelial-associated antigen) (CD antigen CD146)
MYDGF	Myeloid-derived growth factor (MYDGF)
MYG	Myoglobin
MYOC	Myocilin (Myocilin 55 kDa subunit) (Trabecular meshwork-induced glucocorticoid response protein) [Cleaved into: Myocilin, N-terminal fragment (Myocilin 20 kDa N-terminal fragment); Myocilin, C-terminal fragment (Myocilin 35 kDa N-terminal fragment)]
NAR3	Ecto-ADP-ribosyltransferase 3 (EC 2.4.2.31) (ADP-ribosyltransferase C2 and C3 toxin-like 3) (ARTC3) (Mono(ADP-ribosyl)transferase 3) (NAD(P)(+)--arginine ADP-ribosyltransferase 3)
NCAM1	Neural cell adhesion molecule 1 (N-CAM-1) (NCAM-1) (CD antigen CD56)
NCAM2	Neural cell adhesion molecule 2 (N-CAM-2) (NCAM-2)
NDK8	Putative nucleoside diphosphate kinase (NDK) (NDP kinase) (EC 2.7.4.6)
NDKA	Nucleoside diphosphate kinase A (NDK A) (NDP kinase A) (EC 2.7.4.6) (Granzyme A-activated DNase) (GAAD) (Metastasis inhibition factor nm23) (NM23-H1) (Tumor metastatic process-associated protein)
NEGR1	Neuronal growth regulator 1 (IgLON family member 4)
NELL2	Protein kinase C-binding protein NELL2 (NEL-like protein 2) (Nel-related protein 2)
NEO1	Neogenin (Immunoglobulin superfamily DCC subclass member 2)
NEXN	Nexilin (F-actin-binding protein) (Nelin)
NGAL	Neutrophil gelatinase-associated lipocalin (NGAL) (25 kDa alpha-2-microglobulin-related subunit of MMP-9) (Lipocalin-2) (Oncogene 24p3) (Siderocalin) (p25)
NHRF1	Na(+)/H(+) exchange regulatory cofactor NHE-RF1 (NHERF-1) (Ezrin-radixin-moesin-binding phosphoprotein 50) (EBP50) (Regulatory cofactor of Na(+)/H(+) exchanger) (Sodium-hydrogen exchanger regulatory factor 1) (Solute carrier family 9 isoform A3 regulatory factor 1)
NOE2	Noelin-2 (Olfactomedin-2)
NOMO1	Nodal modulator 1 (pM5 protein)
NOTC1	Neurogenic locus notch homolog protein 1 (Notch 1) (hN1) (Translocation-associated notch protein TAN-1) [Cleaved into: Notch 1 extracellular truncation (NEXT); Notch 1 intracellular domain (NICD)]
NOTC3	Neurogenic locus notch homolog protein 3 (Notch 3) [Cleaved into: Notch 3 extracellular truncation; Notch 3 intracellular domain]
NOTC4	Neurogenic locus notch homolog protein 4 (Notch 4) (hNotch4) [Cleaved into: Notch 4 extracellular truncation; Notch 4 intracellular domain]
NP1L1	Nucleosome assembly protein 1-like 1 (NAP-1-related protein) (hNRP)
NP1L4	Nucleosome assembly protein 1-like 4 (Nucleosome assembly protein 2) (NAP-2)
NPTXR	Neuronal pentraxin receptor
NRP2	Neuropilin-2 (Vascular endothelial cell growth factor 165 receptor 2)
NSF1C	NSFL1 cofactor p47 (UBX domain-containing protein 2C) (p97 cofactor p47)
NTRI	Neurotrimin (hNT) (IgLON family member 2)
NUCB2	Nucleobindin-2 (DNA-binding protein NEFA) (Epididymis secretory protein Li 109) (Gastric cancer antigen Zg4) (Prepronesfatin) [Cleaved into: Nesfatin-1]
OAF	Out at first protein homolog (HCV NS5A-transactivated protein 13 target protein 2)
OIT3	Oncoprotein-induced transcript 3 protein (Liver-specific zona pellucida domain-containing protein)
OLA1	Obg-like ATPase 1 (DNA damage-regulated overexpressed in cancer 45) (DOC45) (GTP-binding protein 9)
OLFL3	Olfactomedin-like protein 3 (HNOEL-iso) (hOLF44)
OMD	Osteomodulin (Keratan sulfate proteoglycan osteomodulin) (KSPG osteomodulin) (Osteoadherin) (OSAD)
OSTF1	Osteoclast-stimulating factor 1
PA2G4	Proliferation-associated protein 2G4 (Cell cycle protein p38-2G4 homolog) (hG4-1) (ErbB3-binding protein 1)
PACN2	Protein kinase C and casein kinase substrate in neurons protein 2 (Syndapin-2) (Syndapin-II) (SdpII)
PAFA	Platelet-activating factor acetylhydrolase (PAF acetylhydrolase) (EC 3.1.1.47) (1-alkyl-2-acetylglycerophosphocholine esterase) (2-acetyl-1-alkylglycerophosphocholine esterase) (Group-VIIA phospholipase A2) (gVIIA-PLA2) (LDL-associated phospholipase A2) (LDL-PLA(2)) (PAF 2-acylhydrolase)
PAG15	Phospholipase A2 group XV (1-O-acylceramide synthase) (ACS) (LCAT-like lysophospholipase) (LLPL) (EC 3.1.1.5) (Lysophospholipase 3) (Lysosomal phospholipase A and acyltransferase) (EC 2.3.1.-) (EC 3.1.1.32) (EC 3.1.1.4) (Lysosomal phospholipase A2) (LPLA2)
PARK7	Parkinson disease protein 7 (Maillard deglycase) (Oncogene DJ1) (Parkinsonism-associated deglycase) (Protein DJ-1) (DJ-1) (Protein/nucleic acid deglycase DJ-1) (EC 3.1.2.-) (EC 3.5.1.-) (EC 3.5.1.124)
PARVA	Alpha-parvin (Actopaxin) (CH-ILKBP) (Calponin-like integrin-linked kinase-binding protein) (Matrix-remodeling-associated protein 2)
PARVB	Beta-parvin (Affixin)
PCBP1	Poly(rC)-binding protein 1 (Alpha-CP1) (Heterogeneous nuclear ribonucleoprotein E1) (hnRNP E1) (Nucleic acid-binding protein SUB2.3)
PCD12	Protocadherin-12 (Vascular cadherin-2) (Vascular endothelial cadherin-2) (VE-cad-2) (VE-cadherin-2) [Cleaved into: Protocadherin-12, secreted form]
PCD18	Protocadherin-18
PCOC1	Procollagen C-endopeptidase enhancer 1 (Procollagen COOH-terminal proteinase enhancer 1) (PCPE-1) (Procollagen C-proteinase enhancer 1) (Type 1 procollagen C-proteinase enhancer protein) (Type I procollagen COOH-terminal proteinase enhancer)
PCP	Lysosomal Pro-X carboxypeptidase (EC 3.4.16.2) (Angiotensinase C) (Lysosomal carboxypeptidase C) (Proline carboxypeptidase) (Prolylcarboxypeptidase) (PRCP)
PCYOX	Prenylcysteine oxidase 1 (EC 1.8.3.5) (Prenylcysteine lyase)
PDE5A	cGMP-specific 3',5'-cyclic phosphodiesterase (EC 3.1.4.35) (cGMP-binding cGMP-specific phosphodiesterase) (CGB-PDE)
PDIA1	Protein disulfide-isomerase (PDI) (EC 5.3.4.1) (Cellular thyroid hormone-binding protein) (Prolyl 4-hydroxylase subunit beta) (p55)
PDIA3	Protein disulfide-isomerase A3 (EC 5.3.4.1) (58 kDa glucose-regulated protein) (58 kDa microsomal protein) (p58) (Disulfide isomerase ER-60) (Endoplasmic reticulum resident protein 57) (ER protein 57) (ERp57) (Endoplasmic reticulum resident protein 60) (ER protein 60) (ERp60)
PDIA4	Protein disulfide-isomerase A4 (EC 5.3.4.1) (Endoplasmic reticulum resident protein 70) (ER protein 70) (ERp70) (Endoplasmic reticulum resident protein 72) (ER protein 72) (ERp-72) (ERp72)
PDIA6	Protein disulfide-isomerase A6 (EC 5.3.4.1) (Endoplasmic reticulum protein 5) (ER protein 5) (ERp5) (Protein disulfide isomerase P5) (Thioredoxin domain-containing protein 7)
PDLI1	PDZ and LIM domain protein 1 (C-terminal LIM domain protein 1) (Elfin) (LIM domain protein CLP-36)
PEAR1	Platelet endothelial aggregation receptor 1 (hPEAR1) (Multiple epidermal growth factor-like domains protein 12) (Multiple EGF-like domains protein 12)
PEBP4	Phosphatidylethanolamine-binding protein 4 (PEBP-4) (hPEBP4) (Protein cousin-of-RKIP 1)
PECA1	Platelet endothelial cell adhesion molecule (PECAM-1) (EndoCAM) (GPIIA') (PECA1) (CD antigen CD31)
PEDF	Pigment epithelium-derived factor (PEDF) (Cell proliferation-inducing gene 35 protein) (EPC-1) (Serpin F1)
PEPD	Xaa-Pro dipeptidase (X-Pro dipeptidase) (EC 3.4.13.9) (Imidodipeptidase) (Peptidase D) (Proline dipeptidase) (Prolidase)
PERM	Myeloperoxidase (MPO) (EC 1.11.2.2) [Cleaved into: Myeloperoxidase; 89 kDa myeloperoxidase; 84 kDa myeloperoxidase; Myeloperoxidase light chain; Myeloperoxidase heavy chain]
PGAM1	Phosphoglycerate mutase 1 (EC 5.4.2.11) (EC 5.4.2.4) (BPG-dependent PGAM 1) (Phosphoglycerate mutase isozyme B) (PGAM-B)
PGBM	Basement membrane-specific heparan sulfate proteoglycan core protein (HSPG) (Perlecan) (PLC) [Cleaved into: Endorepellin; LG3 peptide]
PGCA	Aggrecan core protein (Cartilage-specific proteoglycan core protein) (CSPCP) (Chondroitin sulfate proteoglycan core protein 1) (Chondroitin sulfate proteoglycan 1) [Cleaved into: Aggrecan core protein 2]
PGK1	Phosphoglycerate kinase 1 (EC 2.7.2.3) (Cell migration-inducing gene 10 protein) (Primer recognition protein 2) (PRP 2)
PGRP2	N-acetylmuramoyl-L-alanine amidase (EC 3.5.1.28) (Peptidoglycan recognition protein 2) (Peptidoglycan recognition protein long) (PGRP-L)
PHLD	Phosphatidylinositol-glycan-specific phospholipase D (PI-G PLD) (EC 3.1.4.50) (Glycoprotein phospholipase D) (Glycosyl-phosphatidylinositol-specific phospholipase D) (GPI-PLD) (GPI-specific phospholipase D)
PI16	Peptidase inhibitor 16 (PI-16) (Cysteine-rich secretory protein 9) (CRISP-9) (PSP94-binding protein) (CD antigen CD364)
PI42A	Phosphatidylinositol 5-phosphate 4-kinase type-2 alpha (EC 2.7.1.149) (1-phosphatidylinositol 5-phosphate 4-kinase 2-alpha) (Diphosphoinositide kinase 2-alpha) (PIP5KIII) (Phosphatidylinositol 5-Phosphate 4-Kinase) (PI5P4Kalpha) (Phosphatidylinositol 5-phosphate 4-kinase type II alpha) (PI(5)P 4-kinase type II alpha) (PIP4KII-alpha) (PtdIns(4)P-5-kinase B isoform) (PtdIns(4)P-5-kinase C isoform) …
PKHL1	Fibrocystin-L (Polycystic kidney and hepatic disease 1-like protein 1) (PKHD1-like protein 1)
PLBL2	Putative phospholipase B-like 2 (EC 3.1.1.-) (76 kDa protein) (p76) (LAMA-like protein 2) (Lamina ancestor homolog 2) (Phospholipase B domain-containing protein 2) [Cleaved into: Putative phospholipase B-like 2 32 kDa form; Putative phospholipase B-like 2 45 kDa form]
PLDX1	Plexin domain-containing protein 1 (Tumor endothelial marker 3) (Tumor endothelial marker 7)
PLEK	Pleckstrin (Platelet 47 kDa protein) (p47)
PLGA	Plasminogen-like protein A (Plasminogen-like protein A1) (Plasminogen-related protein A)
PLGB	Plasminogen-like protein B (Plasminogen-related protein B)
PLIN3	Perilipin-3 (47 kDa mannose 6-phosphate receptor-binding protein) (47 kDa MPR-binding protein) (Cargo selection protein TIP47) (Mannose-6-phosphate receptor-binding protein 1) (Placental protein 17) (PP17)
PLMN	Plasminogen (EC 3.4.21.7) [Cleaved into: Plasmin heavy chain A; Activation peptide; Angiostatin; Plasmin heavy chain A, short form; Plasmin light chain B]
PLSL	Plastin-2 (L-plastin) (LC64P) (Lymphocyte cytosolic protein 1) (LCP-1)
PLST	Plastin-3 (T-plastin)
PLXB1	Plexin-B1 (Semaphorin receptor SEP)
PLXD1	Plexin-D1
PMEL	Melanocyte protein PMEL (ME20-M) (ME20M) (Melanocyte protein Pmel 17) (Melanocytes lineage-specific antigen GP100) (Melanoma-associated ME20 antigen) (P1) (P100) (Premelanosome protein) (Silver locus protein homolog) [Cleaved into: M-alpha (95 kDa melanocyte-specific secreted glycoprotein) (P26) (Secreted melanoma-associated ME20 antigen) (ME20-S) (ME20S); M-beta]
PNCB	Nicotinate phosphoribosyltransferase (NAPRTase) (EC 6.3.4.21) (FHA-HIT-interacting protein) (Nicotinate phosphoribosyltransferase domain-containing protein 1)
PNPH	Purine nucleoside phosphorylase (PNP) (EC 2.4.2.1) (Inosine phosphorylase) (Inosine-guanosine phosphorylase)
PODXL	Podocalyxin (GCTM-2 antigen) (Gp200) (Podocalyxin-like protein 1) (PC) (PCLP-1)
PON1	Serum paraoxonase/arylesterase 1 (PON 1) (EC 3.1.1.2) (EC 3.1.1.81) (EC 3.1.8.1) (Aromatic esterase 1) (A-esterase 1) (K-45) (Serum aryldialkylphosphatase 1)
PON3	Serum paraoxonase/lactonase 3 (EC 3.1.1.2) (EC 3.1.1.81) (EC 3.1.8.1)
POSTN	Periostin (PN) (Osteoblast-specific factor 2) (OSF-2)
POTEJ	POTE ankyrin domain family member J
PP1A	Serine/threonine-protein phosphatase PP1-alpha catalytic subunit (PP-1A) (EC 3.1.3.16)
PP1R7	Protein phosphatase 1 regulatory subunit 7 (Protein phosphatase 1 regulatory subunit 22)
PP2AA	Serine/threonine-protein phosphatase 2A catalytic subunit alpha isoform (PP2A-alpha) (EC 3.1.3.16) (Replication protein C) (RP-C)
PPCE	Prolyl endopeptidase (PE) (EC 3.4.21.26) (Post-proline cleaving enzyme)
PPIA	Peptidyl-prolyl cis-trans isomerase A (PPIase A) (EC 5.2.1.8) (Cyclophilin A) (Cyclosporin A-binding protein) (Rotamase A) [Cleaved into: Peptidyl-prolyl cis-trans isomerase A, N-terminally processed]
PPIB	Peptidyl-prolyl cis-trans isomerase B (PPIase B) (EC 5.2.1.8) (CYP-S1) (Cyclophilin B) (Rotamase B) (S-cyclophilin) (SCYLP)
PPIP2	Proline-serine-threonine phosphatase-interacting protein 2 (PEST phosphatase-interacting protein 2)
PPN	Papilin
PRDX5	Peroxiredoxin-5, mitochondrial (EC 1.11.1.24) (Alu corepressor 1) (Antioxidant enzyme B166) (AOEB166) (Liver tissue 2D-page spot 71B) (PLP) (Peroxiredoxin V) (Prx-V) (Peroxisomal antioxidant enzyme) (TPx type VI) (Thioredoxin peroxidase PMP20) (Thioredoxin-dependent peroxiredoxin 5)
PRDX6	Peroxiredoxin-6 (EC 1.11.1.27) (1-Cys peroxiredoxin) (1-Cys PRX) (24 kDa protein) (Acidic calcium-independent phospholipase A2) (aiPLA2) (EC 3.1.1.4) (Antioxidant protein 2) (Glutathione-dependent peroxiredoxin) (Liver 2D page spot 40) (Lysophosphatidylcholine acyltransferase 5) (LPC acyltransferase 5) (LPCAT-5) (Lyso-PC acyltransferase 5) (EC 2.3.1.23) (Non-selenium glutathione peroxidase) (NSGP…
PROC	Vitamin K-dependent protein C (EC 3.4.21.69) (Anticoagulant protein C) (Autoprothrombin IIA) (Blood coagulation factor XIV) [Cleaved into: Vitamin K-dependent protein C light chain; Vitamin K-dependent protein C heavy chain; Activation peptide]
PROF1	Profilin-1 (Epididymis tissue protein Li 184a) (Profilin I)
PROP	Properdin (Complement factor P)
PROZ	Vitamin K-dependent protein Z
PSA	Puromycin-sensitive aminopeptidase (PSA) (EC 3.4.11.14) (Cytosol alanyl aminopeptidase) (AAP-S)
PSA1	Proteasome subunit alpha type-1 (30 kDa prosomal protein) (PROS-30) (Macropain subunit C2) (Multicatalytic endopeptidase complex subunit C2) (Proteasome component C2) (Proteasome nu chain)
PSA2	Proteasome subunit alpha type-2 (Macropain subunit C3) (Multicatalytic endopeptidase complex subunit C3) (Proteasome component C3)
PSA3	Proteasome subunit alpha type-3 (Macropain subunit C8) (Multicatalytic endopeptidase complex subunit C8) (Proteasome component C8)
PSA4	Proteasome subunit alpha type-4 (Macropain subunit C9) (Multicatalytic endopeptidase complex subunit C9) (Proteasome component C9) (Proteasome subunit L)
PSA5	Proteasome subunit alpha type-5 (Macropain zeta chain) (Multicatalytic endopeptidase complex zeta chain) (Proteasome zeta chain)
PSA6	Proteasome subunit alpha type-6 (27 kDa prosomal protein) (PROS-27) (p27K) (Macropain iota chain) (Multicatalytic endopeptidase complex iota chain) (Proteasome iota chain)
PSA7	Proteasome subunit alpha type-7 (Proteasome subunit RC6-1) (Proteasome subunit XAPC7)
PSA7L	Proteasome subunit alpha-type 8 (Proteasome alpha 4 subunit) (Alpha4s) (Proteasome subunit alpha-type 7-like)
PSB1	Proteasome subunit beta type-1 (Macropain subunit C5) (Multicatalytic endopeptidase complex subunit C5) (Proteasome component C5) (Proteasome gamma chain)
PSB2	Proteasome subunit beta type-2 (Macropain subunit C7-I) (Multicatalytic endopeptidase complex subunit C7-I) (Proteasome component C7-I)
PSB3	Proteasome subunit beta type-3 (Proteasome chain 13) (Proteasome component C10-II) (Proteasome theta chain)
PSB4	Proteasome subunit beta type-4 (26 kDa prosomal protein) (HsBPROS26) (PROS-26) (Macropain beta chain) (Multicatalytic endopeptidase complex beta chain) (Proteasome beta chain) (Proteasome chain 3) (HsN3)
PSME1	Proteasome activator complex subunit 1 (11S regulator complex subunit alpha) (REG-alpha) (Activator of multicatalytic protease subunit 1) (Interferon gamma up-regulated I-5111 protein) (IGUP I-5111) (Proteasome activator 28 subunit alpha) (PA28a) (PA28alpha)
PSPB	Pulmonary surfactant-associated protein B (SP-B) (18 kDa pulmonary-surfactant protein) (6 kDa protein) (Pulmonary surfactant-associated proteolipid SPL(Phe))
PTGDS	Prostaglandin-H2 D-isomerase (EC 5.3.99.2) (Beta-trace protein) (Cerebrin-28) (Glutathione-independent PGD synthase) (Lipocalin-type prostaglandin-D synthase) (L-PGDS) (Prostaglandin-D2 synthase) (PGD2 synthase) (PGDS) (PGDS2)
PTN6	Tyrosine-protein phosphatase non-receptor type 6 (EC 3.1.3.48) (Hematopoietic cell protein-tyrosine phosphatase) (Protein-tyrosine phosphatase 1C) (PTP-1C) (Protein-tyrosine phosphatase SHP-1) (SH-PTP1)
PTPRB	Receptor-type tyrosine-protein phosphatase beta (Protein-tyrosine phosphatase beta) (R-PTP-beta) (EC 3.1.3.48) (Vascular endothelial protein tyrosine phosphatase) (VE-PTP)
PTPRF	Receptor-type tyrosine-protein phosphatase F (EC 3.1.3.48) (Leukocyte common antigen related) (LAR)
PTPRG	Receptor-type tyrosine-protein phosphatase gamma (Protein-tyrosine phosphatase gamma) (R-PTP-gamma) (EC 3.1.3.48)
PTPRJ	Receptor-type tyrosine-protein phosphatase eta (Protein-tyrosine phosphatase eta) (R-PTP-eta) (EC 3.1.3.48) (Density-enhanced phosphatase 1) (DEP-1) (HPTP eta) (Protein-tyrosine phosphatase receptor type J) (R-PTP-J) (CD antigen CD148)
PTPRS	Receptor-type tyrosine-protein phosphatase S (R-PTP-S) (EC 3.1.3.48) (Receptor-type tyrosine-protein phosphatase sigma) (R-PTP-sigma)
PTPRZ	Receptor-type tyrosine-protein phosphatase zeta (R-PTP-zeta) (EC 3.1.3.48) (Protein-tyrosine phosphatase receptor type Z polypeptide 1) (Protein-tyrosine phosphatase receptor type Z polypeptide 2) (R-PTP-zeta-2)
PUR9	Bifunctional purine biosynthesis protein ATIC (AICAR transformylase/inosine monophosphate cyclohydrolase) (ATIC) [Cleaved into: Bifunctional purine biosynthesis protein ATIC, N-terminally processed] [Includes: Phosphoribosylaminoimidazolecarboxamide formyltransferase (EC 2.1.2.3) (5-aminoimidazole-4-carboxamide ribonucleotide formyltransferase) (AICAR formyltransferase) (AICAR transformylase); In…
PXDC2	Plexin domain-containing protein 2 (Tumor endothelial marker 7-related protein)
PXDN	Peroxidasin homolog (EC 1.11.1.7) (Melanoma-associated antigen MG50) (Vascular peroxidase 1) (p53-responsive gene 2 protein)
PYGB	Glycogen phosphorylase, brain form (EC 2.4.1.1)
PYGL	Glycogen phosphorylase, liver form (EC 2.4.1.1)
QSOX1	Sulfhydryl oxidase 1 (hQSOX) (EC 1.8.3.2) (Quiescin Q6)
QSOX2	Sulfhydryl oxidase 2 (EC 1.8.3.2) (Neuroblastoma-derived sulfhydryl oxidase) (Quiescin Q6-like protein 1)
R4RL2	Reticulon-4 receptor-like 2 (Nogo receptor-like 3) (Nogo-66 receptor homolog 1) (Nogo-66 receptor-related protein 2) (NgR2)
RAB10	Ras-related protein Rab-10 (EC 3.6.5.2)
RAB1A	Ras-related protein Rab-1A (EC 3.6.5.2) (YPT1-related protein)
RADI	Radixin
RAP1A	Ras-related protein Rap-1A (EC 3.6.5.2) (C21KG) (G-22K) (GTP-binding protein smg p21A) (Ras-related protein Krev-1)
RARR2	Retinoic acid receptor responder protein 2 (Chemerin) (RAR-responsive protein TIG2) (Tazarotene-induced gene 2 protein)
RB11A	Ras-related protein Rab-11A (Rab-11) (EC 3.6.5.2) (YL8)
RB27B	Ras-related protein Rab-27B (EC 3.6.5.2) (C25KG)
RD23B	UV excision repair protein RAD23 homolog B (HR23B) (hHR23B) (XP-C repair-complementing complex 58 kDa protein) (p58)
RECK	Reversion-inducing cysteine-rich protein with Kazal motifs (hRECK) (Suppressor of tumorigenicity 15 protein)
RET4	Retinol-binding protein 4 (Plasma retinol-binding protein) (PRBP) (RBP) [Cleaved into: Plasma retinol-binding protein(1-182); Plasma retinol-binding protein(1-181); Plasma retinol-binding protein(1-179); Plasma retinol-binding protein(1-176)]
RGS10	Regulator of G-protein signaling 10 (RGS10)
RHG01	Rho GTPase-activating protein 1 (CDC42 GTPase-activating protein) (GTPase-activating protein rhoGAP) (Rho-related small GTPase protein activator) (Rho-type GTPase-activating protein 1) (p50-RhoGAP)
RHG18	Rho GTPase-activating protein 18 (MacGAP) (Rho-type GTPase-activating protein 18)
RNAS1	Ribonuclease pancreatic (EC 4.6.1.18) (HP-RNase) (RIB-1) (RNase UpI-1) (Ribonuclease 1) (RNase 1) (Ribonuclease A) (RNase A)
RNAS4	Ribonuclease 4 (RNase 4) (EC 3.1.27.-)
ROBO1	Roundabout homolog 1 (Deleted in U twenty twenty) (H-Robo-1)
ROBO4	Roundabout homolog 4 (Magic roundabout)
ROCK2	Rho-associated protein kinase 2 (EC 2.7.11.1) (Rho kinase 2) (Rho-associated, coiled-coil-containing protein kinase 2) (Rho-associated, coiled-coil-containing protein kinase II) (ROCK-II) (p164 ROCK-2)
RSU1	Ras suppressor protein 1 (RSP-1) (Rsu-1)
S10A6	Protein S100-A6 (Calcyclin) (Growth factor-inducible protein 2A9) (MLN 4) (Prolactin receptor-associated protein) (PRA) (S100 calcium-binding protein A6)
S10A8	Protein S100-A8 (Calgranulin-A) (Calprotectin L1L subunit) (Cystic fibrosis antigen) (CFAG) (Leukocyte L1 complex light chain) (Migration inhibitory factor-related protein 8) (MRP-8) (p8) (S100 calcium-binding protein A8) (Urinary stone protein band A)
S10A9	Protein S100-A9 (Calgranulin-B) (Calprotectin L1H subunit) (Leukocyte L1 complex heavy chain) (Migration inhibitory factor-related protein 14) (MRP-14) (p14) (S100 calcium-binding protein A9)
S10AC	Protein S100-A12 (CGRP) (Calcium-binding protein in amniotic fluid 1) (CAAF1) (Calgranulin-C) (CAGC) (Extracellular newly identified RAGE-binding protein) (EN-RAGE) (Migration inhibitory factor-related protein 6) (MRP-6) (p6) (Neutrophil S100 protein) (S100 calcium-binding protein A12) [Cleaved into: Calcitermin]
S38AA	Putative sodium-coupled neutral amino acid transporter 10 (Solute carrier family 38 member 10)
SAA1	Serum amyloid A-1 protein (SAA) [Cleaved into: Amyloid protein A (Amyloid fibril protein AA); Serum amyloid protein A(2-104); Serum amyloid protein A(3-104); Serum amyloid protein A(2-103); Serum amyloid protein A(2-102); Serum amyloid protein A(4-101)]
SAA2	Serum amyloid A-2 protein (SAA2) [Cleaved into: Amyloid A2 protein (AA2)]
SAA4	Serum amyloid A-4 protein (Constitutively expressed serum amyloid A protein) (C-SAA)
SBP1	Methanethiol oxidase (MTO) (EC 1.8.3.4) (56 kDa selenium-binding protein) (SBP56) (SP56) (Selenium-binding protein 1)
SBSN	Suprabasin
SDC1	Syndecan-1 (SYND1) (CD antigen CD138)
SDK1	Protein sidekick-1
SDPR	Caveolae-associated protein 2 (Cavin-2) (PS-p68) (Phosphatidylserine-binding protein) (Serum deprivation-response protein)
SEM3F	Semaphorin-3F (Sema III/F) (Semaphorin IV) (Sema IV)
SEM3G	Semaphorin-3G (Semaphorin sem2)
SEM4B	Semaphorin-4B (Semaphorin-C)
SEM4D	Semaphorin-4D (A8) (BB18) (GR3) (CD antigen CD100)
SEM6A	Semaphorin-6A (Semaphorin VIA) (Sema VIA) (Semaphorin-6A-1) (SEMA6A-1)
SEP11	Septin-11
SEPP1	Selenoprotein P (SeP)
SEPR	Prolyl endopeptidase FAP (EC 3.4.21.26) (170 kDa melanoma membrane-bound gelatinase) (Dipeptidyl peptidase FAP) (EC 3.4.14.5) (Fibroblast activation protein alpha) (FAPalpha) (Gelatine degradation protease FAP) (EC 3.4.21.-) (Integral membrane serine protease) (Post-proline cleaving enzyme) (Serine integral membrane protease) (SIMP) (Surface-expressed protease) (Seprase) [Cleaved into: Antiplasmi…
SEPT5	Septin-5 (Cell division control-related protein 1) (CDCrel-1) (Peanut-like protein 1)
SEPT7	Septin-7 (CDC10 protein homolog)
SH3L2	SH3 domain-binding glutamic acid-rich-like protein 2 (Fovea-associated SH3 domain-binding protein)
SHBG	Sex hormone-binding globulin (SHBG) (Sex steroid-binding protein) (SBP) (Testis-specific androgen-binding protein) (ABP) (Testosterone-estradiol-binding globulin) (TeBG) (Testosterone-estrogen-binding globulin)
SHPS1	Tyrosine-protein phosphatase non-receptor type substrate 1 (SHP substrate 1) (SHPS-1) (Brain Ig-like molecule with tyrosine-based activation motifs) (Bit) (CD172 antigen-like family member A) (Inhibitory receptor SHPS-1) (Macrophage fusion receptor) (MyD-1 antigen) (Signal-regulatory protein alpha-1) (Sirp-alpha-1) (Signal-regulatory protein alpha-2) (Sirp-alpha-2) (Signal-regulatory protein alph…
SNAA	Alpha-soluble NSF attachment protein (SNAP-alpha) (N-ethylmaleimide-sensitive factor attachment protein alpha)
SND1	Staphylococcal nuclease domain-containing protein 1 (EC 3.1.31.1) (100 kDa coactivator) (EBNA2 coactivator p100) (Tudor domain-containing protein 11) (p100 co-activator)
SNED1	Sushi, nidogen and EGF-like domain-containing protein 1 (Insulin-responsive sequence DNA-binding protein 1) (IRE-BP1)
SODE	Extracellular superoxide dismutase [Cu-Zn] (EC-SOD) (EC 1.15.1.1)
SODM	Superoxide dismutase [Mn], mitochondrial (EC 1.15.1.1)
SORCN	Sorcin (22 kDa protein) (CP-22) (CP22) (V19)
SPA11	Serpin A11
SPB6	Serpin B6 (Cytoplasmic antiproteinase) (CAP) (Peptidase inhibitor 6) (PI-6) (Placental thrombin inhibitor)
SPB9	Serpin B9 (Cytoplasmic antiproteinase 3) (CAP-3) (CAP3) (Peptidase inhibitor 9) (PI-9)
SPIT1	Kunitz-type protease inhibitor 1 (Hepatocyte growth factor activator inhibitor type 1) (HAI-1)
SPON1	Spondin-1 (F-spondin) (Vascular smooth muscle cell growth-promoting factor)
SPRC	SPARC (Basement-membrane protein 40) (BM-40) (Osteonectin) (ON) (Secreted protein acidic and rich in cysteine)
SPRL1	SPARC-like protein 1 (High endothelial venule protein) (Hevin) (MAST 9)
SRC8	Src substrate cortactin (Amplaxin) (Oncogene EMS1)
SRGN	Serglycin (Hematopoietic proteoglycan core protein) (Platelet proteoglycan core protein) (P.PG) (Secretory granule proteoglycan core protein)
STIP1	Stress-induced-phosphoprotein 1 (STI1) (Hsc70/Hsp90-organizing protein) (Hop) (Renal carcinoma antigen NY-REN-11) (Transformation-sensitive protein IEF SSP 3521)
STXB2	Syntaxin-binding protein 2 (Protein unc-18 homolog 2) (Unc18-2) (Protein unc-18 homolog B) (Unc-18B)
SUMO2	Small ubiquitin-related modifier 2 (SUMO-2) (HSMT3) (SMT3 homolog 2) (SUMO-3) (Sentrin-2) (Ubiquitin-like protein SMT3B) (Smt3B)
SYAC	Alanine--tRNA ligase, cytoplasmic (EC 6.1.1.7) (Alanyl-tRNA synthetase) (AlaRS) (Renal carcinoma antigen NY-REN-42)
SYDC	Aspartate--tRNA ligase, cytoplasmic (EC 6.1.1.12) (Aspartyl-tRNA synthetase) (AspRS) (Cell proliferation-inducing gene 40 protein)
SYSC	Serine--tRNA ligase, cytoplasmic (EC 6.1.1.11) (Seryl-tRNA synthetase) (SerRS) (Seryl-tRNA(Ser/Sec) synthetase)
SYUA	Alpha-synuclein (Non-A beta component of AD amyloid) (Non-A4 component of amyloid precursor) (NACP)
SYWC	Tryptophan--tRNA ligase, cytoplasmic (EC 6.1.1.2) (Interferon-induced protein 53) (IFP53) (Tryptophanyl-tRNA synthetase) (TrpRS) (hWRS) [Cleaved into: T1-TrpRS; T2-TrpRS]
SYYC	Tyrosine--tRNA ligase, cytoplasmic (EC 6.1.1.1) (Tyrosyl-tRNA synthetase) (TyrRS) [Cleaved into: Tyrosine--tRNA ligase, cytoplasmic, N-terminally processed]
T132C	Transmembrane protein 132C
TAGL2	Transgelin-2 (Epididymis tissue protein Li 7e) (SM22-alpha homolog)
TALDO	Transaldolase (EC 2.2.1.2)
TARSH	Target of Nesh-SH3 (Tarsh) (ABI gene family member 3-binding protein) (Nesh-binding protein) (NeshBP)
TBA1A	Tubulin alpha-1A chain (Alpha-tubulin 3) (Tubulin B-alpha-1) (Tubulin alpha-3 chain) [Cleaved into: Detyrosinated tubulin alpha-1A chain]
TBCA	Tubulin-specific chaperone A (TCP1-chaperonin cofactor A) (Tubulin-folding cofactor A) (CFA)
TBCB	Tubulin-folding cofactor B (Cytoskeleton-associated protein 1) (Cytoskeleton-associated protein CKAPI) (Tubulin-specific chaperone B)
TCPA	T-complex protein 1 subunit alpha (TCP-1-alpha) (CCT-alpha)
TCPB	T-complex protein 1 subunit beta (TCP-1-beta) (CCT-beta)
TCPE	T-complex protein 1 subunit epsilon (TCP-1-epsilon) (CCT-epsilon)
TCPG	T-complex protein 1 subunit gamma (TCP-1-gamma) (CCT-gamma) (hTRiC5)
TCPH	T-complex protein 1 subunit eta (TCP-1-eta) (CCT-eta) (HIV-1 Nef-interacting protein) [Cleaved into: T-complex protein 1 subunit eta, N-terminally processed]
TCPQ	T-complex protein 1 subunit theta (TCP-1-theta) (CCT-theta) (Chaperonin containing T-complex polypeptide 1 subunit 8) (Renal carcinoma antigen NY-REN-15)
TEBP	Prostaglandin E synthase 3 (EC 5.3.99.3) (Cytosolic prostaglandin E2 synthase) (cPGES) (Hsp90 co-chaperone) (Progesterone receptor complex p23) (Telomerase-binding protein p23)
TENA	Tenascin (TN) (Cytotactin) (GMEM) (GP 150-225) (Glioma-associated-extracellular matrix antigen) (Hexabrachion) (JI) (Myotendinous antigen) (Neuronectin) (Tenascin-C) (TN-C)
TENN	Tenascin-N (TN-N) (Tenascin-W) (TN-W)
TENX	Tenascin-X (TN-X) (Hexabrachion-like protein)
TENXA	Putative tenascin-XA (TN-XA)
TERA	Transitional endoplasmic reticulum ATPase (TER ATPase) (EC 3.6.4.6) (15S Mg(2+)-ATPase p97 subunit) (Valosin-containing protein) (VCP)
TETN	Tetranectin (TN) (C-type lectin domain family 3 member B) (Plasminogen kringle 4-binding protein)
TFF3	Trefoil factor 3 (Intestinal trefoil factor) (hITF) (Polypeptide P1.B) (hP1.B)
TFR1	Transferrin receptor protein 1 (TR) (TfR) (TfR1) (Trfr) (T9) (p90) (CD antigen CD71) [Cleaved into: Transferrin receptor protein 1, serum form (sTfR)]
TGBR3	Transforming growth factor beta receptor type 3 (TGF-beta receptor type 3) (TGFR-3) (Betaglycan) (Transforming growth factor beta receptor III) (TGF-beta receptor type III)
TGFB1	Transforming growth factor beta-1 proprotein [Cleaved into: Latency-associated peptide (LAP); Transforming growth factor beta-1 (TGF-beta-1)]
TGON2	Trans-Golgi network integral membrane protein 2 (Trans-Golgi network glycoprotein 46) (TGN38 homolog) (hTGN46) (Trans-Golgi network glycoprotein 48) (hTGN48) (Trans-Golgi network glycoprotein 51) (hTGN51) (Trans-Golgi network protein 2)
THBG	Thyroxine-binding globulin (Serpin A7) (T4-binding globulin)
THIO	Thioredoxin (Trx) (ATL-derived factor) (ADF) (Surface-associated sulphydryl protein) (SASP) (allergen Hom s Trx)
THRB	Prothrombin (EC 3.4.21.5) (Coagulation factor II) [Cleaved into: Activation peptide fragment 1; Activation peptide fragment 2; Thrombin light chain; Thrombin heavy chain]
TIE1	Tyrosine-protein kinase receptor Tie-1 (EC 2.7.10.1)
TIMP1	Metalloproteinase inhibitor 1 (Erythroid-potentiating activity) (EPA) (Fibroblast collagenase inhibitor) (Collagenase inhibitor) (Tissue inhibitor of metalloproteinases 1) (TIMP-1)
TIMP2	Metalloproteinase inhibitor 2 (CSC-21K) (Tissue inhibitor of metalloproteinases 2) (TIMP-2)
TKT	Transketolase (TK) (EC 2.2.1.1)
TLN1	Talin-1
TPIS	Triosephosphate isomerase (TIM) (EC 5.3.1.1) (Methylglyoxal synthase) (EC 4.2.3.3) (Triose-phosphate isomerase)
TPM1	Tropomyosin alpha-1 chain (Alpha-tropomyosin) (Tropomyosin-1)
TPM2	Tropomyosin beta chain (Beta-tropomyosin) (Tropomyosin-2)
TPM3	Tropomyosin alpha-3 chain (Gamma-tropomyosin) (Tropomyosin-3) (Tropomyosin-5) (hTM5)
TPM4	Tropomyosin alpha-4 chain (TM30p1) (Tropomyosin-4)
TPP2	Tripeptidyl-peptidase 2 (TPP-2) (EC 3.4.14.10) (Tripeptidyl aminopeptidase) (Tripeptidyl-peptidase II) (TPP-II)
TR10C	Tumor necrosis factor receptor superfamily member 10C (Antagonist decoy receptor for TRAIL/Apo-2L) (Decoy TRAIL receptor without death domain) (Decoy receptor 1) (DcR1) (Lymphocyte inhibitor of TRAIL) (TNF-related apoptosis-inducing ligand receptor 3) (TRAIL receptor 3) (TRAIL-R3) (TRAIL receptor without an intracellular domain) (CD antigen CD263)
TRHDE	Thyrotropin-releasing hormone-degrading ectoenzyme (TRH-DE) (TRH-degrading ectoenzyme) (EC 3.4.19.6) (Pyroglutamyl-peptidase II) (PAP-II) (TRH-specific aminopeptidase) (Thyroliberinase)
TRML1	Trem-like transcript 1 protein (TLT-1) (Triggering receptor expressed on myeloid cells-like protein 1)
TRY1	Trypsin-1 (EC 3.4.21.4) (Beta-trypsin) (Cationic trypsinogen) (Serine protease 1) (Trypsin I) [Cleaved into: Alpha-trypsin chain 1; Alpha-trypsin chain 2]
TSK	Tsukushi (E2-induced gene 4 protein) (Leucine-rich repeat-containing protein 54)
TSP3	Thrombospondin-3
TSP4	Thrombospondin-4
TTHY	Transthyretin (ATTR) (Prealbumin) (TBPA)
TXND5	Thioredoxin domain-containing protein 5 (Endoplasmic reticulum resident protein 46) (ER protein 46) (ERp46) (Thioredoxin-like protein p46)
TYB4	Thymosin beta-4 (T beta-4) (Fx) [Cleaved into: Hematopoietic system regulatory peptide (Seraspenide)]
TYPH	Thymidine phosphorylase (TP) (EC 2.4.2.4) (Gliostatin) (Platelet-derived endothelial cell growth factor) (PD-ECGF) (TdRPase)
UB2L3	Ubiquitin-conjugating enzyme E2 L3 (EC 2.3.2.23) (E2 ubiquitin-conjugating enzyme L3) (L-UBC) (UbcH7) (Ubiquitin carrier protein L3) (Ubiquitin-conjugating enzyme E2-F1) (Ubiquitin-protein ligase L3)
UB2V1	Ubiquitin-conjugating enzyme E2 variant 1 (UEV-1) (CROC-1) (TRAF6-regulated IKK activator 1 beta Uev1A)
UBA1	Ubiquitin-like modifier-activating enzyme 1 (EC 6.2.1.45) (Protein A1S9) (Ubiquitin-activating enzyme E1)
UBE2N	Ubiquitin-conjugating enzyme E2 N (EC 2.3.2.23) (Bendless-like ubiquitin-conjugating enzyme) (E2 ubiquitin-conjugating enzyme N) (Ubc13) (UbcH13) (Ubiquitin carrier protein N) (Ubiquitin-protein ligase N)
UGPA	UTP--glucose-1-phosphate uridylyltransferase (EC 2.7.7.9) (UDP-glucose pyrophosphorylase) (UDPGP) (UGPase)
UN13D	Protein unc-13 homolog D (Munc13-4)
URP2	Fermitin family homolog 3 (Kindlin-3) (MIG2-like protein) (Unc-112-related protein 2)
VASN	Vasorin (Protein slit-like 2)
VASP	Vasodilator-stimulated phosphoprotein (VASP)
VINC	Vinculin (Metavinculin) (MV)
VNN1	Pantetheinase (EC 3.5.1.92) (Pantetheine hydrolase) (Tiff66) (Vascular non-inflammatory molecule 1) (Vanin-1)
VSIG4	V-set and immunoglobulin domain-containing protein 4 (Protein Z39Ig)
VTDB	Vitamin D-binding protein (DBP) (VDB) (Gc protein-derived macrophage activating factor) (Gc-MAF) (GcMAF) (Gc-globulin) (Group-specific component) (Gc) (Vitamin D-binding protein-macrophage activating factor) (DBP-maf)
VTNC	Vitronectin (VN) (S-protein) (Serum-spreading factor) (V75) [Cleaved into: Vitronectin V65 subunit; Vitronectin V10 subunit; Somatomedin-B]
VWF	von Willebrand factor (vWF) [Cleaved into: von Willebrand antigen 2 (von Willebrand antigen II)]
WDR1	WD repeat-containing protein 1 (Actin-interacting protein 1) (AIP1) (NORI-1)
WDR44	WD repeat-containing protein 44 (Rabphilin-11)
XPP1	Xaa-Pro aminopeptidase 1 (EC 3.4.11.9) (Aminoacylproline aminopeptidase) (Cytosolic aminopeptidase P) (Soluble aminopeptidase P) (sAmp) (X-Pro aminopeptidase 1) (X-prolyl aminopeptidase 1, soluble)
ZA2G	Zinc-alpha-2-glycoprotein (Zn-alpha-2-GP) (Zn-alpha-2-glycoprotein)
ZPI	Protein Z-dependent protease inhibitor (PZ-dependent protease inhibitor) (PZI) (Serpin A10)
ZYX	Zyxin (Zyxin-2)

## Sheet: Supp. Table 3
Pathway identifier	Pathway name	Major Pathway	Subpathway1	Subpathway2	#Proteins found	Proteins Found
R-HSA-5619084	ABC transporter disorders	Disease	Disorders of Transmembrane Transporters	ABC transporter disorders	14	PSA2; PSB2; APOA1; PSA7; PSA4; PSB3; PSA3; PSB4; PSA5; TERA; PSA1; PSA6; PSB1; PSME1
R-HSA-382556	ABC-family proteins mediated transport	Transport of Small Molecules	ABC-family proteins mediated transport		14	PSA2; PSB2; APOA1; PSA7; PSA4; PSB3; PSA3; PSB4; PSA5; TERA; PSA1; PSA6; PSB1; PSME1
R-HSA-114452	Activation of BH3-only proteins	Programmed Cell Death	Apoptosis	Intrinsic Pathway for Apoptosis	6	1433G; 1433E; 1433B; 1433T; 1433Z; 1433F
R-HSA-1592389	Activation of Matrix Metalloproteinases	Extracellular Matrix Organization	Degradation of the extracellular matrix	Activation of Matrix Metalloproteinases	7	KLKB1; PLMN; TIMP2; COIA1; MMP2; TIMP1; TRY1
R-HSA-879415	Advanced glycosylation endproduct receptor signaling	Immune System	Innate Immune System	Advanced glycosylation endproduct receptor signaling	6	S10AC; CAZA1; SAA1; CAZA2; A4; GLU2B
R-HSA-977225	Amyloid fiber formation	Metabolism of proteins	Amyloid fiber formation		12	CYTC; SAA1; FIBA; APOA1; PGBM; TTHY; BGH3; A4; GELS; LYSC; SYUA; APOA4
R-HSA-1236975	Antigen processing-Cross presentation	Immune System	Adaptive Immune System	Class I MHC mediated antigen processing & presentation	24	PSA2; MRC2; PSB2; FIBA; PSA7; PSA4; PSB3; PSA3; S10A9; PSB4; CD14; FIBG; FIBB; PSA5; BTK; CATL1; PDIA3; CALR; S10A8; PSA1; MRC1; PSA6; PSB1; PSME1
R-HSA-109581	Apoptosis	Programmed Cell Death	Apoptosis		26	IMB1; 1433E; 1433T; PSB3; PSA3; PSA5; CADH1; DBNL; PSME1; 1433Z; PSA2; PSB2; PSA7; 1433B; PSA4; PSB4; CD14; DNM1L; 1433F; 1433G; CYC; GELS; PSA1; PSA6; PSB1; DSG2
R-HSA-2022090	Assembly of collagen fibrils and other multimeric structures	Extracellular Matrix Organization	Collagen Formation	Assembly of collagen fibrils and other multimeric structures	12	PCOC1; CATL1; COCA1; CO6A3; CO6A1; BMP1; CO1A1; PXDN; COIA1; CO6A2; COFA1; CO5A1
R-HSA-450408	AUF1 (hnRNP D0) binds and destabilizes mRNA	Metabolism of RNA	Regulation of mRNA stability by proteins that bind AU-rich regions	AUF1 (hnRNP D0) binds and destabilizes mRNA	14	PSA2; PSB2; PSA7; PSA4; PSB3; PSA3; PSB4; PSA5; HS71A; PSA1; PSA6; PSB1; HSP7C; PSME1
R-HSA-2173782	Binding and Uptake of Ligands by Scavenger Receptors	Vesicle-mediated transport	Binding and Uptake of Ligands by Scavenger Receptors		17	ENPL; SAA1; APOA1; MASP1; MARCO; HBA; HS90A; HPTR; SPRC; HBB; CO1A1; COL11; LRP1; HEMO; HPT; CALR; AMBP
R-HSA-446728	Cell junction organization	Cell-Cell Communication	Cell junction organization		16	PARVA; SDK1; ACTN1; LIMS1; CADH5; CADM1; VASP; RSU1; CADH6; CADH1; FLNA; CAD13; ITB1; ACTB; ILK; PARVB
R-HSA-1500931	Cell-Cell communication	Cell-Cell communication			20	GRB2; PARVA; SDK1; LIMS1; ACTN1; CADH5; CADM1; VASP; RSU1; CADH6; CADH1; PTN6; FLNA; CAD13; ITB1; ACTB; SHPS1; ILK; ACTN4; PARVB
R-HSA-446353	Cell-extracellular matrix interactions	Cell-Cell Communication	Cell junction organization	Cell-extracellular matrix interactions	10	PARVA; ACTN1; LIMS1; FLNA; ITB1; ACTB; ILK; VASP; RSU1; PARVB
R-HSA-9711123	Cellular response to chemical stress	Cellular Responses to Stimuli	Cellular Responses to stress	Cellular response to chemical stress	26	PSA2; BIEA; PSB2; PDIA1; PSA7; HBA; PSA4; PSB3; SODM; PSA3; GSTP1; PSB4; SODE; PRDX6; PSA5; HBB; PRDX5; CYC; GSHR; PSA1; THIO; PSA6; PSB1; PSME1
R-HSA-1234174	Cellular response to hypoxia	Cellular Responses to Stimuli	Cellular Responses to stress	Cellular response to hypoxia	12	PSA2; PSA5; PSB2; PSA7; PSA4; PSA1; PSB3; PSA3; PSB4; PSB1; PSA6; PSME1
R-HSA-9613829	Chaperone Mediated Autophagy	Autophogy	Chaperone Mediated Autophagy		7	HS90B; HBB; PARK7; HS90A; PLIN3; HSP7C; RNAS1
R-HSA-8856828	Clathrin-mediated endocytosis	Vesicle-mediated transport	Membrane Trafficking	Clathrin-mediated endocytosis	17	GRB2; ARP2; LDLR; ARRB1; SRC8; TFR1; ARP3; ARPC2; CLH1; EGFR; PACN2; ARPC5; ACTB; ARPC4; TGON2; ARPC3; HSP7C
R-HSA-5607764	CLEC7A (Dectin-1) signaling	Immune System	Innate Immune System	C-type lectin receptors	14	PSA2; PSB2; UB2V1; PSA7; PSA4; PSB3; PSA3; PSB4; UBE2N; PSA5; PSA1; PSB1; PSA6; PSME1
R-HSA-1650814	Collagen biosynthesis and modifying enzymes	Extracellular Matrix Organization	Collagen Formation	Collagen biosynthesis and modifying enzymes	12	PCOC1; COCA1; CO6A3; CO6A1; BMP1; PDIA1; CO1A1; PPIB; COIA1; CO6A2; COFA1; CO5A1
R-HSA-1442490	Collagen degradation	Extracellular Matrix Organization	Degradation of the extracellular matrix	Collagen degradation	10	CATL1; COCA1; CO6A3; CO6A1; CO1A1; COIA1; CO6A2; COFA1; MMP2; CO5A1
R-HSA-1474290	Collagen formation	Extracellular Matrix Organization	Collagen formation		14	CO6A1; PDIA1; PPIB; PXDN; COFA1; CO5A1; PCOC1; CATL1; COCA1; CO6A3; BMP1; CO1A1; COIA1; CO6A2
R-HSA-140875	Common Pathway of Fibrin Clot Formation	Hemostasis	Formation of fibrin clot (clotting cascade)	Common Pathway of Fibrin Clot Formation	13	ANT3; FIBA; F13B; FIBG; FIBB; IPSP; FA8; GDN; THRB; FA10; PROC; F13A; EPCR
R-HSA-166658	Complement cascade	Immune System	Innate Immune System	Complement cascade	29	MASP2; CR2; C1QB; FCN1; CO7; C4BPB; CD59; COL10; CFAB; C1QC; FCN2; CR1; MASP1; C4BPA; CFAD; FHR5; CO3; C1QA; C1R; C1S; COL11; CPN2; PROP; CO9; CLUS; CRP; VTNC; THRB; DAF
R-HSA-389958	Cooperation of Prefoldin and TriC/CCT in actin and tubulin folding	Metabolism of proteins	Protein folding	Chaperonin-mediated protein folding	8	TCPG; TBA1A; TCPB; ACTB; TCPE; TCPQ; TCPH; TCPA
R-HSA-1280215	Cytokine Signaling in Immune system	Immune System	Cytokine Signaling in Immune system		67	KAPCA; UB2V1; PDIA1; DUS3; SODM; CSF1R; PSA5; SDC1; ITB1; CNTFR; MOES; IL6RB; TIMP1; IL1AP; PTPRZ; PPIA; PSME1; F13A; 1433Z; GRB2; PSB2; LBP; ENPL; PSA7; PSA4; HS90A; MMP2; CSF1; NGAL; ICAM1; CSK; PSA1; TCPA; TALDO; IMB1; MIF; GSTO1; SAA1; PP2AA; ARF1; TGFB1; PTPRJ; A4; PSA3; PSB3; CD44; COF1; S10AC; STXB2; CAZA1; PSA2; 2AAA; PSB4; IL1R2; UBE2N; NCAM1; PTN6; FLNA; FINC; PLSL; PSB1; PSA6; CNN2; HS…
R-HSA-379716	Cytosolic tRNA aminoacylation	Metabolism of proteins	Translation	tRNA aminoacylation	6	SYYC; SYAC; SYDC; GARS; SYSC; SYWC
R-HSA-195253	Degradation of beta-catenin by the destruction complex	Signal Transduction	Signaling by WNT	Degradation of beta-catenin by the destruction complex	14	PSA2; PSB2; PP2AA; PSA7; 2AAA; PSA4; PSB3; PSA3; PSB4; PSA5; PSA1; PSB1; PSA6; PSME1
R-HSA-4641258	Degradation of DVL	Signal Transduction	Signaling by WNT	TCF dependent signaling response to WNT	12	PSA2; PSA5; PSB2; PSA7; PSA4; PSA1; PSB3; PSA3; PSB4; PSB1; PSA6; PSME1
R-HSA-1474228	Degradation of the extracellular matrix	Extracellular Matrix Organization	Degradation of the extracellular matrix		26	CO6A1; TIMP2; COFA1; LAMB1; FBN1; CD44; CAN1; CO5A1; COCA1; CADH1; CO6A3; BMP1; TIMP1; TRY1; PGBM; MMP2; PGCA; CATL1; KLKB1; PLMN; ATS8; CO1A1; FINC; CPNS1; COIA1; CO6A2
R-HSA-3781865	Diseases of glycosylation	Disease	Diseases of metabolism	Diseases of glycosylation	20	HEXB; CSPG4; NOTC3; PGBM; B4GA1; NOTC4; NOTC1; CSPG2; PGCA; OMD; DAG1; ATS8; SDC1; PROP; EXT2; SPON1; ATS13; LUM; EXT1; MIME
R-HSA-9671793	Diseases of hemostasis	Disease	Diseases of hemostasis		6	VWF; FA8; KLKB1; FA12; THRB; FA10
R-HSA-5260271	Diseases of Immune System	Disease	Diseases of Immune System		7	BTK; FIBA; S10A8; S10A9; CD14; FIBG; FIBB
R-HSA-5668914	Diseases of metabolism	Disease	Diseases of metabolism		28	TALDO; CSPG4; NOTC3; NOTC1; IDHC; CSPG2; GSHB; OMD; PSPB; SDC1; GALNS; SPON1; EXT1; MIME; ANAG; HEXB; PGBM; B4GA1; NOTC4; BTD; PGCA; DAG1; ATS8; GLGB; PROP; EXT2; ATS13; LUM
R-HSA-5663202	Diseases of signal transduction by growth factor receptors and second messengers	Disease	Diseases of signal transduction by growth factor receptors and second messengers		48	VWF; PP2AA; FIBA; MET; NOTC1; TGFB1; CLH1; PSA3; PSB3; KIT; PSA5; SND1; ITA2B; EF1G; FGFR1; MOES; ACTB; PSME1; TPM3; GRB2; PSA2; ITB3; PSB2; ARRB1; TPM4; PSA7; 1433B; 2AAA; PSA4; HS90A; PSB4; RAP1A; FIBG; FIBB; EGFR; PUR9; CSK; VINC; TERA; FINC; TLN1; BIN2; PSA1; PSB1; PSA6
R-HSA-75205	Dissolution of Fibrin Clot	Hemostasis	Dissolution of Fibrin Clot		5	A2AP; PLMN; SPB6; GDN; HRG
R-HSA-1168372	Downstream signaling events of B Cell Receptor (BCR)	Immune System	Adaptive Immune System	Signaling by the B Cell Receptor	13	PSA2; PSB2; PSA7; PSA4; PSB3; PSA3; PSB4; PSA5; PSA1; PSA6; PPIA; PSB1; PSME1
R-HSA-3000178	ECM proteoglycans	Extracellular Matrix Organization	ECM proteoglycans		27	CO6A1; TGFB1; A4; CSPG2; LAMB1; TENX; CO5A1; SPRC; CO6A3; ITA2B; LAMB2; ITB1; ITB3; COMP; TENA; PGBM; LAMA2; PTPRS; PGCA; NCAM1; DAG1; CO1A1; FINC; TENN; VTNC; CO6A2; LUM
R-HSA-1566948	Elastic fibre formation	Extracellular Matrix Organization	Elastic fibre formation		11	ITB3; FBLN1; LTBP4; FBLN2; FINC; ITB1; TGFB1; LTBP2; VTNC; ITA5; FBN1
R-HSA-1474244	Extracellular matrix organization	Extracellular matrix organization			63	CO6A1; FIBA; PDIA1; PXDN; LAMB1; FBN1; PCOC1; COCA1; CADH1; SPRC; ITA2B; SDC1; ITB1; LTBP2; TIMP1; TRY1; ITB3; TENA; PECA1; LAMA2; MMP2; FIBB; ICAM1; PTPRS; FBLN1; KLKB1; PLMN; CPNS1; TENN; ITA5; VWF; ACTN1; PPIB; TGFB1; TIMP2; A4; CSPG2; COFA1; TENX; CD44; CAN1; CO5A1; LTBP4; CO6A3; BMP1; FBLN2; LAMB2; ICAM3; COMP; PGBM; FIBG; PGCA; CATL1; NCAM1; DAG1; CO1A1; ATS8; FINC; TTHY; VTNC; COIA1; CO6A2…
R-HSA-1566977	Fibronectin matrix formation	Extracellular Matrix Organization	Fibronectin matrix formation		3	FINC; ITB1; ITA5
R-HSA-140877	Formation of Fibrin Clot (Clotting Cascade)	Hemostasis	Formation of Fibrin Clot (Clotting Cascade)		19	ANT3; VWF; FIBA; KNG1; F13B; FA12; FIBG; FIBB; IPSP; FA8; KLKB1; GDN; PCP; THRB; FA10; PROC; F13A; FA7; EPCR
R-HSA-163841	Gamma carboxylation, hypusine formation and arylsulfatase activation	Metabolism of proteins	Post-translational protein modification	Gamma carboxylation, hypusine formation and arylsulfatase activation	9	GAS6; FA8; EF2; IF5A1; THRB; FA10; PROC; PROZ; FA7
R-HSA-70263	Gluconeogenesis	Metabolism	Metabolism of carbohydrates	Glucose metabolism	8	ALDOA; PGAM1; ENOB; TPIS; G3P; PGK1; ENOA; G6PI
R-HSA-70171	Glycolysis	Metabolism	Metabolism of carbohydrates	Glycolysis	13	ALDOA; KAPCA; PGAM1; ENOB; TPIS; PP2AA; G3P; PGK1; 2AAA; ENOA; G6PI; KPYM
R-HSA-1630316	Glycosaminoglycan metabolism	Metabolism	Metabolism of carbohydrates	Glycosaminoglycan metabolism	18	ANAG; HEXB; LYVE1; CSPG4; PGBM; B4GA1; B3GN2; CSPG2; CD44; OMD; PGCA; SDC1; EXT2; GALNS; HPSE; LUM; EXT1; MIME
R-HSA-430116	GP1b-IX-V activation signalling	Hemostasis	Platelet activation, signaling and aggregation	GP1b-IX-V activation signalling	4	VWF; CO1A1; FLNA; 1433Z
R-HSA-354194	GRB2:SOS provides linkage to MAPK signaling for Integrins	Signal Transduction	Integrin signaling	GRB2:SOS provides linkage to MAPK signaling for Integrins	10	GRB2; ITB3; VWF; ITA2B; FIBA; FINC; TLN1; RAP1A; FIBG; FIBB
R-HSA-109582	Hemostasis	Hemostasis			109	KAPCA; SPRC; EHD3; RARR2; SDC1; ACTB; SHPS1; MANF; PPIA; F13A; ANT3; ITB3; CFAD; CXCL7; RAP1A; FIBB; GPVI; CSK; PDE5A; KLKB1; FETUA; WDR1; ITA5; PROC; RB27B; VWF; MIF; ACTN1; 4F2; F13B; TGFB1; CAPZB; STXB2; IPSP; FA8; A2AP; FA10; IGF1; ITIH4; GAS6; AACT; IGF2; QSOX1; DOK2; CD109; FAM3C; PTN6; HBB; GDN; PCP; CO1A1; FINC; ITIH3; EHD1; FA7; FIBA; APOA1; OLA1; ECM1; PLEK; SEPP1; SPB6; ITA2B; ITB1; MM…
R-HSA-5387390	Hh mutants abrogate ligand secretion	Disease	Diseases of signal transduction by growth factor receptors and second messengers	Hh mutants abrogate ligand secretion	13	PSA2; PSB2; PSA7; PSA4; PSB3; PSA3; PSB4; PSA5; TERA; PSA1; PSA6; PSB1; PSME1
R-HSA-5362768	Hh mutants are degraded by ERAD	Disease	Diseases of signal transduction by growth factor receptors and second messengers	Hh mutants are degraded by ERAD	13	PSA2; PSB2; PSA7; PSA4; PSB3; PSA3; PSB4; PSA5; TERA; PSA1; PSA6; PSB1; PSME1
R-HSA-3371571	HSF1-dependent transactivation	Cellular Responses to Stimuli	Cellular Responses to stress	cellular responses to heat stress	6	HS90B; HS71A; TEBP; HSP72; HS90A; HSP7C
R-HSA-3371497	HSP90 chaperone cycle for steroid hormone receptors (SHR) in the presence of ligand	Cellular Responses to Stimuli	Cellular Responses to stress	HSP90 chaperone cycle for steroid hormone receptors (SHR) in the presence of ligand	12	CAZA1; TBA1A; HS90B; CAZA2; HS71A; TEBP; HSP72; HS90A; ACTZ; STIP1; CAPZB; HSP7C
R-HSA-168256	Immune System	Immune System			212	KAPCA; HS90B; TRML1; IDHC; SODM; COL10; CNTFR; MOES; CALR; ACTB; TCPB; G6PI; IL1AP; F13A; GGH; CMGA; DEF1; CFAD; CXCL7; MMP2; CSK; PSA; HPT; AMPN; MIF; VNN1; ARPC2; TGFB1; CR2; CAPZB; GSTP1; C1QR1; CAN1; A2GL; CAMP; STXB2; CR1; AACT; FUCO2; 1433B; CO3; VASP; HBB; CO1A1; PYGB; PCP; CPN2; CO9; PLSL; PNCB; ARC1B; UB2V1; FIBA; DSC1; DPP2; CLH1; SPB6; ITB1; ARPC3; TIMP1; 1433Z; LBP; PECA1; AP1B1; PSA4…
R-HSA-168249	Innate Immune System	Immune System	Innate Immune System		158	KAPCA; HS90B; COTL1; IDHC; CO7; PSA5; GDIB; COL10; ACTB; SHPS1; TCPB; GALNS; G6PI; PPIA; CAND1; GGH; PSB2; PNPH; CMGA; ENPL; MASP1; C4BPA; DEF1; CFAD; CXCL7; RAP1A; C1QA; CD14; KPYM; FIBB; C1R; FETUA; TERA; CRP; ARPC4; HPT; DAF; AMPN; MIF; VNN1; ARPC2; FUCO; CR2; GSTP1; C1QR1; CAN1; CAMP; A2GL; HS71A; S10A8; HEXB; CFAB; CR1; AACT; FUCO2; QSOX1; S10A9; CO3; LAMP1; UBE2N; CATL1; PTN6; HBB; PYGB; PC…
R-HSA-163754	Insulin effects increased synthesis of Xylulose-5-Phosphate	Metabolism	Integration of energy metabolism	Insulin effects increased synthesis of Xylulose-5-Phosphate	2	TALDO; TKT
R-HSA-216083	Integrin cell surface interactions	Extracellular Matrix Organization	Integrin cell surface interactions		26	VWF; CO6A1; FIBA; FBN1; CD44; CO5A1; CADH1; CO6A3; ITA2B; ITB1; ICAM3; ITB3; COMP; TENA; PGBM; PECA1; FIBG; FIBB; ICAM1; CO1A1; FINC; VTNC; ITA5; CO6A2; COIA1; LUM
R-HSA-354192	Integrin signaling	Signal Transduction	Integrin signaling		11	GRB2; ITB3; VWF; CSK; ITA2B; FIBA; FINC; TLN1; RAP1A; FIBG; FIBB
R-HSA-9020702	Interleukin-1 signaling	Immune System	Cytokine Signaling in Immune system	Signaling by Interleukins	19	PSA2; PSB2; UB2V1; SAA1; PSA7; PSA4; A4; PSB3; PSA3; PSB4; IL1R2; UBE2N; S10AC; PSA5; PSA1; IL1AP; PSA6; PSB1; PSME1
R-HSA-447115	Interleukin-12 family signaling	Immune System	Cytokine Signaling in Immune system	Signaling by Interleukins	14	TALDO; MIF; GSTO1; ARF1; PDIA1; SODM; COF1; CAZA1; MOES; PLSL; IL6RB; CNN2; PPIA; TCPA
R-HSA-140837	Intrinsic Pathway of Fibrin Clot Formation	Hemostasis	Formation of Fibrin Clot (Clotting Cascade)	Intrinsic Pathway of Fibrin Clot Formation	12	ANT3; IPSP; VWF; FA8; KLKB1; GDN; PCP; KNG1; FA12; THRB; FA10; PROC
R-HSA-3000157	Laminin interactions	Extracellular matrix organization	Laminin interactions		6	LAMB2; PGBM; ITB1; LAMA2; COIA1; LAMB1
R-HSA-5683057	MAPK family signaling cascades	Signal Transduction	MAPK family signaling cascades		39	KAPCA; VWF; PP2AA; FIBA; MET; SEPT7; LYPA1; PSA3; PSB3; KIT; PSA5; ITA2B; FGFR1; ACTB; IL6RB; PSME1; GRB2; PSA2; ITB3; PSB2; ARRB1; PSA7; 1433B; 2AAA; PSA4; PSB4; RAP1A; FIBG; FIBB; EGFR; CSK; VINC; NCAM1; FINC; TLN1; PSA1; PSB1; PSA6
R-HSA-5684996	MAPK1/MAPK3 signaling	Signal Transduction	MAPK family signaling cascades	MAPK1/MAPK3 signaling	37	VWF; PP2AA; FIBA; MET; LYPA1; PSA3; PSB3; KIT; PSA5; ITA2B; FGFR1; ACTB; IL6RB; PSME1; GRB2; PSA2; ITB3; PSB2; ARRB1; PSA7; 1433B; 2AAA; PSA4; PSB4; RAP1A; FIBG; FIBB; EGFR; CSK; VINC; NCAM1; FINC; TLN1; PSA1; PSB1; PSA6
R-HSA-5687128	MAPK6/MAPK4 signaling	Signal Transduction	MAPK family signaling cascades	MAPK6/MAPK4 signaling	14	PSA2; KAPCA; PSB2; PSA7; SEPT7; PSA4; PSB3; PSA3; PSB4; PSA5; PSA1; PSA6; PSB1; PSME1
R-HSA-9683686	Maturation of spike protein	Disease	Infectious Disease	SARS-CoV Infections	3	MGAT1; GLU2B; GANAB
R-HSA-2022377	Metabolism of Angiotensinogen to Angiotensins	Metabolism of proteins	Peptide hormone metabolism	Metabolism of Angiotensinogen to Angiotensins	5	AMPN; ANGT; CATZ; ACE; AMPE
R-HSA-71387	Metabolism of carbohydrates	Metabolism	Metabolism of carbohydrates		43	TALDO; PGAM1; KAPCA; AK1A1; CSPG4; PP2AA; ALDR; B3GN2; CSPG2; CD44; OMD; SDC1; G3P; GALNS; G6PI; ENOA; EXT1; MIME; G6PD; ALDOA; ANAG; HEXB; LYVE1; TPIS; 6PGL; PGBM; B4GA1; 2AAA; KPYM; PGCA; ENOB; 6PGD; AL1A1; PYGB; GLGB; PGK1; PYGL; TKT; EXT2; UGPA; HPSE; LUM
R-HSA-6806667	Metabolism of fat-soluble vitamins	Metabolism	Metabolism of vitamins and cofactors	Metabolism of fat-soluble vitamins	10	LDLR; APOC3; SDC1; APOA1; PGBM; LRP1; LIPP; RET4; TTHY; APOA4
R-HSA-351202	Metabolism of polyamines	Metabolism	Metabolism of amino acids and derivatives	Metabolism of polyamines	12	PSA2; PSA5; PSB2; PSA7; PSA4; PSA1; PSB3; PSA3; PSB4; PSB1; PSA6; PSME1
R-HSA-6799990	Metal sequestration by antimicrobial proteins	Immune System	Innate Immune System	Antimicrobial peptides	3	S10A8; S10A9; NGAL
R-HSA-2129379	Molecules associated with elastic fibres	Extracellular Matrix Organization	Elastic fibre formation	Molecules associated with elastic fibres	10	ITB3; FBLN1; LTBP4; FBLN2; FINC; ITB1; TGFB1; LTBP2; VTNC; FBN1
R-HSA-9675108	Nervous system development	Developmental Biology	Nervous system development		68	ARP2; KAPCA; ARC1B; HS90B; CO6A1; CLH1; LAMB1; PSA5; ITA2B; ITB1; FGFR1; MOES; ACTB; RADI; ARPC3; NEO1; PSME1; GRB2; ITB3; PSB2; PSA7; LAMA2; PSA4; HS90A; MMP2; EPHB2; CNTN1; ROBO1; EGFR; TLN1; ARPC4; ITA5; PSA1; NELL2; ROCK2; MET; ARPC2; PSA3; PSB3; CO5A1; CAP1; COF1; ARPC5; CO6A3; EPHA1; ERF3A; EPHB4; EPHA4; PSA2; SEM6A; ARP3; EZRI; NRP2; DOK2; PSB4; VASP; PLXD1; TBA1A; NCAM1; DAG1; CO6A2; PLXB…
R-HSA-6798695	Neutrophil degranulation	Immune System	Innate Immune System	Neutrophil degranulation	97	HS90B; COTL1; IDHC; PSA5; GDIB; SHPS1; TCPB; GALNS; G6PI; PPIA; CAND1; GGH; PNPH; DEF1; CFAD; CXCL7; RAP1A; CD14; KPYM; FETUA; TERA; HPT; DAF; AMPN; MIF; VNN1; FUCO; GSTP1; C1QR1; CAN1; CAMP; A2GL; HS71A; S10A8; HEXB; CR1; AACT; FUCO2; QSOX1; S10A9; CO3; LAMP1; PTN6; HBB; PYGB; PCP; PNCB; CYFP1; PSB1; ILEU; ARP2; PGAM1; DSC1; DPP2; PA2G4; CD59; SPB6; DBNL; PTPRB; PECA1; HS90A; NGAL; PRDX6; IQGA2;…
R-HSA-5676590	NIK-->noncanonical NF-kB signaling	Immune System	Cytokine Signaling in Immune system	TNFR2 non-canonical NF-kB pathway	12	PSA2; PSA5; PSB2; PSA7; PSA4; PSA1; PSB3; PSA3; PSB4; PSB1; PSA6; PSME1
R-HSA-3000171	Non-integrin membrane-ECM interactions	Extracellular Matrix Organization	Non-integrin membrane-ECM interactions		16	ITB3; TENA; ACTN1; PGBM; LAMA2; TGFB1; LAMB1; CO5A1; DAG1; CO1A1; SDC1; LAMB2; FINC; ITB1; TTHY; VTNC
R-HSA-6802957	Oncogenic MAPK signaling	Disease	Diseases of signal transduction by growth factor receptors and second messengers	Oncogenic MAPK signaling	15	ITB3; VWF; ARRB1; FIBA; 1433B; RAP1A; FIBG; FIBB; CSK; VINC; SND1; ITA2B; FINC; TLN1; ACTB
R-HSA-1234176	Oxygen-dependent proline hydroxylation of Hypoxia-inducible Factor Alpha	Cellular Responses to Stimuli	Cellular Responses to stress	Cellular responses to hypoxia	12	PSA2; PSA5; PSB2; PSA7; PSA4; PSA1; PSB3; PSA3; PSB4; PSB1; PSA6; PSME1
R-HSA-372708	p130Cas linkage to MAPK signaling for integrins	Signal Transduction	Integrin signaling	p130Cas linkage to MAPK signaling for integrins	9	ITB3; VWF; ITA2B; FIBA; FINC; TLN1; RAP1A; FIBG; FIBB
R-HSA-4086400	PCP/CE pathway	Signal Transduction	Signaling by WNT	Beta-catenin independent WNT signaling	14	PSA2; PSB2; PSA7; PSA4; CLH1; PSB3; PSA3; PSB4; PSA5; PSA1; PROF1; PSA6; PSB1; PSME1
R-HSA-71336	Pentose phosphate pathway	Metabolism	Metabolism of carbohydrates	Pentose phosphate pathway	5	TALDO; 6PGD; 6PGL; TKT; G6PD
R-HSA-8963898	Plasma lipoprotein assembly	Transport of Small Molecules	Plasma lipoprotein assembly, remodeling and clearance	Plasma lipoprotein assembly	6	KAPCA; APOC3; BMP1; PDIA1; APOA1; APOA4
R-HSA-76002	Platelet activation, signaling and aggregation	Hemostasis	Platelet activation, signaling and aggregation		73	FIBA; APOA1; OLA1; ECM1; SEPP1; SPRC; PLEK; RARR2; ITA2B; MMRN1; SRGN; MANF; TIMP1; PPIA; F13A; 1433Z; GRB2; ITB3; KNG1; PECA1; CFAD; CXCL7; RAP1A; FIBB; GPVI; CSK; KAIN; FETUA; PLMN; TYB4; WDR1; TETN; TLN1; CLUS; THRB; HRG; RB27B; VWF; ACTN1; LYAM3; TGFB1; A4; ISLR; ACTBM; CAP1; COF1; STXB2; FA8; A2AP; URP2; APOH; TAGL2; IGF1; ITIH4; ALDOA; GAS6; ARRB1; ANXA5; AACT; IGF2; QSOX1; CD109; A1AG2; FA…
R-HSA-76009	Platelet Aggregation (Plug Formation)	Hemostasis	Platelet activation, signaling and aggregation	Platelet Aggregation (Plug Formation)	13	GRB2; ITB3; VWF; FIBA; RAP1A; FIBG; FIBB; CSK; ITA2B; CO1A1; FINC; TLN1; THRB
R-HSA-163125	Post-translational modification: synthesis of GPI-anchored proteins	Metabolism of proteins	Post-translational protein modification	Post-translational modification: synthesis of GPI-anchored proteins	13	VNN1; R4RL2; CD109; PHLD; CNTN4; LSAMP; LYPD3; NAR3; RECK; NEGR1; NTRI; CNTN3; CBPM
R-HSA-8957275	Post-translational protein phosphorylation	Metabolism of proteins	Post-translational protein modification	Post-translational protein phosphorylation	37	FA20A; FIBA; PDIA1; APOA1; IBP3; A4; CSPG2; LAMB1; FBN1; PDIA6; CYTC; IBP5; LAMB2; GOLM1; TIMP1; ANT3; GAS6; SPRL1; ENPL; TENA; KNG1; FUCO2; FSTL1; QSOX1; GLU2B; CO3; IBP7; ITIH2; FIBG; CSF1; ZPI; FETUA; FINC; FA20C; IBP4; TGON2; PROC
R-HSA-1912399	Pre-NOTCH Processing in the Endoplasmic Reticulum	Signal Transduction	Signaling by NOTCH	Pre-NOTCH Expression and Processing	3	NOTC3; NOTC4; NOTC1
R-HSA-5357801	Programmed Cell Death	Programmed Cell Death			27	IMB1; 1433E; 1433T; PSB3; PSA3; PSA5; CADH1; DBNL; PSME1; 1433Z; PSA2; PSB2; PSA7; 1433B; PSA4; HS90A; PSB4; CD14; DNM1L; 1433F; 1433G; CYC; GELS; PSA1; PSA6; PSB1; DSG2
R-HSA-169911	Regulation of Apoptosis	Programmed Cell Death	Apoptosis	Regulation of Apoptosis	12	PSA2; PSA5; PSB2; PSA7; PSA4; PSA1; PSB3; PSA3; PSB4; PSB1; PSA6; PSME1
R-HSA-381426	Regulation of Insulin-like Growth Factor (IGF) transport and uptake by Insulin-like Growth Factor Binding Proteins (IGFBPs)	Metabolism of proteins	Regulation of Insulin-like Growth Factor (IGF) transport and uptake by Insulin-like Growth Factor Binding Proteins (IGFBPs)		44	FA20A; FIBA; PDIA1; APOA1; IBP3; A4; CSPG2; LAMB1; FBN1; PDIA6; ALS; CYTC; IBP5; LAMB2; GOLM1; TIMP1; IGF1; ANT3; GAS6; SPRL1; ENPL; TENA; KNG1; FUCO2; IGF2; FSTL1; QSOX1; GLU2B; CO3; IBP7; MMP2; ITIH2; FIBG; CSF1; ZPI; IBP6; FETUA; PLMN; FINC; FA20C; IBP4; TGON2; THRB; PROC
R-HSA-450531	Regulation of mRNA stability by proteins that bind AU-rich elements	Metabolism of RNA	Regulation of mRNA stability by proteins that bind AU-rich elements		16	PSA2; PSB2; PSA7; 1433B; PSA4; PSB3; PSA3; PSB4; PSA5; HS71A; PSA1; PSA6; PSB1; HSP7C; PSME1; 1433Z
R-HSA-8948751	Regulation of PTEN stability and activity	Signal Transduction	Intracellular signaling by second messengers	PIP3 activates AKT signaling	12	PSA2; PSA5; PSB2; PSA7; PSA4; PSA1; PSB3; PSA3; PSB4; PSB1; PSA6; PSME1
R-HSA-76005	Response to elevated platelet cytosolic Ca2+	Hemostasis	Platelet activation, signaling and aggregation	Response to elevated platelet cytosolic Ca2+	64	FIBA; APOA1; OLA1; ECM1; SPRC; SEPP1; PLEK; RARR2; ITA2B; MMRN1; MANF; SRGN; TIMP1; PPIA; F13A; ITB3; KNG1; PECA1; CFAD; CXCL7; FIBB; KAIN; FETUA; PLMN; TYB4; WDR1; TETN; TLN1; CLUS; HRG; RB27B; VWF; ACTN1; LYAM3; TGFB1; A4; ISLR; ACTBM; CAP1; COF1; STXB2; FA8; URP2; A2AP; APOH; TAGL2; IGF1; ITIH4; ALDOA; GAS6; ANXA5; AACT; IGF2; QSOX1; CD109; A1AG2; FAM3C; FIBG; VINC; FLNA; FINC; ITIH3; PROF1; A…
R-HSA-975634	Retinoid metabolism and transport	Sensory Perception	Visual phototransduction	Retinoid metabolism and transport	10	LDLR; APOC3; SDC1; APOA1; PGBM; LRP1; LIPP; RET4; TTHY; APOA4
R-HSA-3000480	Scavenging by Class A Receptors	Vesicle-mediated transport	Binding and Uptake of Ligands by Scavenger Receptors	Scavenging by Class A Receptors	7	ENPL; CO1A1; COL11; APOA1; MASP1; MARCO; CALR
R-HSA-9700206	Signaling by ALK in cancer	Disease	Diseases of signal transduction by growth factor receptors and second messengers	Signaling by ALK in cancer	9	PUR9; GRB2; VINC; TPM4; EF1G; FINC; MOES; CLH1; TPM3
R-HSA-1839120	Signaling by FGFR1 amplification mutants	Disease	Diseases of signal transduction by growth factor receptors and second messengers	Signaling by FGFR in disease	1	FGFR1
R-HSA-5358351	Signaling by Hedgehog	Signal Transduction	Signaling by Hedgehog		18	PSA2; KAPCA; PSB2; ARRB1; PDIA1; PSA7; PSA4; PSB3; PSA3; PSB4; CDON; PSA5; TBA1A; TERA; PSA1; PSA6; PSB1; PSME1
R-HSA-449147	Signaling by Interleukins	Immune System	Cytokine Signaling in Immune system	Signaling by Interleukins	61	KAPCA; UB2V1; PDIA1; DUS3; SODM; CSF1R; PSA5; SDC1; ITB1; CNTFR; MOES; IL6RB; TIMP1; IL1AP; PTPRZ; PPIA; PSME1; F13A; 1433Z; GRB2; PSB2; LBP; ENPL; PSA7; PSA4; HS90A; MMP2; CSF1; NGAL; ICAM1; PSA1; TCPA; TALDO; MIF; GSTO1; SAA1; PP2AA; ARF1; TGFB1; A4; PSA3; PSB3; COF1; S10AC; STXB2; CAZA1; PSA2; 2AAA; PSB4; IL1R2; UBE2N; PTN6; FINC; PLSL; PSB1; PSA6; CNN2; HSP7C
R-HSA-6806834	Signaling by MET	Signal Transduction	Signaling by Receptor Tyrosine Kinases	Signaling by MET	13	GRB2; MET; LAMA2; PTPRJ; HGFA; RAP1A; LAMB1; CO5A1; CO1A1; LAMB2; FINC; ITB1; SPIT1
R-HSA-9013694	Signaling by NOTCH4	Signal Transduction	Signaling by NOTCH	Signaling by NOTCH4	16	PSA2; PSB2; PSA7; NOTC4; NOTC1; PSA4; PSB3; PSA3; PSB4; PSA5; PSA1; ACTA; PSA6; PSB1; PSME1; 1433Z
R-HSA-194315	Signaling by Rho GTPases	Signal Transduction	Signaling by Rho GTPases, Miro GTPases and RHOBTB3	Signaling by Rho GTPases	56	MARE1; ARP2; ARC1B; HS90B; 1433E; CLH1; CADH1; ITB1; ACTB; TCPB; ARPC3; 1433Z; GRB2; GDIR1; HS90A; NSF1C; TCPH; CSK; BTK; PDE5A; IQGA2; TERA; 1433G; ARPC4; SRC8; ROCK2; PP2AA; ACTN1; ARPC2; RHG01; 1433T; CAPZB; DREB; COF1; ARPC5; RHG18; MUC18; LIS1; S10A8; STIP1; TPM3; TPM4; TFR1; ARP3; 1433B; 2AAA; S10A9; 1433F; PLXD1; TBA1A; FLNA; PROF1; CYFP1; GDIR2; PLXB1; DSG2
R-HSA-9716542	Signaling by Rho GTPases, Miro GTPases and RHOBTB3	Signal Transduction	Signaling by Rho GTPases, Miro GTPases and RHOBTB3		58	MARE1; ARP2; ARC1B; HS90B; 1433E; CLH1; CADH1; ITB1; ACTB; TCPB; ARPC3; 1433Z; GRB2; GDIR1; HS90A; NSF1C; TCPH; CSK; BTK; PDE5A; IQGA2; TERA; 1433G; ARPC4; PLIN3; SRC8; ROCK2; PP2AA; ACTN1; ARPC2; RHG01; 1433T; CAPZB; DREB; COF1; ARPC5; RHG18; MUC18; LIS1; S10A8; STIP1; TPM3; TPM4; TFR1; ARP3; 1433B; 2AAA; S10A9; 1433F; PLXD1; GDS1; TBA1A; FLNA; GDIR2; PLXB1; PROF1; CYFP1; DSG2
R-HSA-445355	Smooth Muscle Contraction	Muscle Contraction	Smooth Muscle Contraction		8	VINC; TPM4; CALD1; TPM2; TLN1; TPM1; ACTA; TPM3
R-HSA-3000170	Syndecan interactions	Extracellular Matrix Organization	Non-integrin membrane-ECM interactions	Syndecan interactions	10	ITB3; TENA; SDC1; ACTN1; CO1A1; FINC; ITB1; TGFB1; VTNC; CO5A1
R-HSA-202403	TCR signaling	Immune System	Adaptive Immune System	TCR signaling	17	PSA2; PSB2; UB2V1; PSA7; PTPRJ; PSA4; PSB3; PSA3; PSB4; VASP; UBE2N; CSK; PSA5; PSA1; PSA6; PSB1; PSME1
R-HSA-168898	Toll-like Receptor Cascades	Immune System	Innate Immune System	Toll-like Receptor Cascades	18	LBP; UB2V1; ENPL; SAA1; PP2AA; FIBA; 2AAA; A4; DUS3; S10A9; CD14; FIBG; FIBB; UBE2N; S10AC; BTK; CATL1; S10A8
R-HSA-199992	trans-Golgi Network Vesicle Budding	Vesicle-mediated transport	Membrane Trafficking	trans-Golgi Network Vesicle Budding	12	TXND5; ARRB1; TFR1; ARF1; CATZ; AP1B1; A4; CLH1; TGON2; SNAA; HSP7C
R-HSA-5689603	UCH proteinases	Metabolism of proteins	Post-translational protein modification	Deubiquination	14	PSA2; PSB2; PSA7; TGFB1; PSA4; PSB3; PSA3; PSB4; PSA5; ACTB; PSA1; PSA6; PSB1; PSME1
R-HSA-5336415	Uptake and function of diphtheria toxin	Disease	Infectious Disease	Uptake and actions of bacterial toxins	3	HS90B; EF2; HS90A
R-HSA-5653656	Vesicle-mediated transport	Vesicle-mediated transport			66	ARP2; APOA1; 1433E; CLH1; SNAA; CD59; SPRC; GDIB; GBRL2; ACTB; CALR; ARPC3; 1433Z; GRB2; ENPL; MASP1; MARCO; AP1B1; HBA; ACTZ; HS90A; RB11A; EGFR; COL11; 1433G; HEMO; LMAN2; ARPC4; HPT; TGON2; PLIN3; RB27B; DAF; LDLR; SRC8; SAA1; ARF1; ARPC2; A4; 1433T; CAPZB; FA8; ARPC5; TXND5; CAZA1; CATZ; LRP1; MA2A2; LIS1; ARRB1; RAB1A; TFR1; ARP3; 1433B; RAB10; 1433F; PACN2; TBA1A; GDIA; HPTR; HBB; CO1A1; CA…
R-HSA-180534	Vpu mediated degradation of CD4	Disease	Infectious Disease	HIV Infection	12	PSA2; PSA5; PSB2; PSA7; PSA4; PSA1; PSB3; PSA3; PSB4; PSB1; PSA6; PSME1

## Sheet: Supp. Table 4
			8-Week				Overall
150 Overlap	150 Overlap	FC (2018 study)	FC (this study)		82 Overlap	FC (2018 study)	FC (this study)
HPTR	HPTR_HUMAN	-0.30088	-3.81052		HPTR	-0.30088	-3.81052
HPT	HPT_HUMAN	-1.5613	-3.68779		HPT	-1.5613	-3.68779
SAA1	SAA1_HUMAN	-1.3126	-2.36685		SAA1	-1.3126	-2.36685
A1AG2	A1AG2_HUMAN	-1.62984	-2.28844		S10A9	-0.976855	-1.6839
S10A9	S10A9_HUMAN	-0.976855	-1.6839		S10A8	-1.1215	-1.57685
S10A8	S10A8_HUMAN	-1.1215	-1.57685		CRP	-1.85296	-1.48079
CRP	CRP_HUMAN	-1.85296	-1.48079		SAA2	-0.577722	-1.22628
SAA2	SAA2_HUMAN	-0.577722	-1.22628		SAA4	0.472022	-1.12999
SAA4	SAA4_HUMAN	0.472022	-1.12999		LBP	-0.458019	-1.02218
LBP	LBP_HUMAN	-0.458019	-1.02218		HPSE	-1.20438	-0.767658
S10AC	S10AC_HUMAN	0.164365	-0.890708		A2GL	-0.735276	-0.681613
HPSE	HPSE_HUMAN	-1.20438	-0.767658		CO9	-0.430423	-0.496293
A2GL	A2GL_HUMAN	-0.735276	-0.681613		PLSL	-0.211859	-0.494254
CO9	CO9_HUMAN	-0.430423	-0.496293		AACT	-0.390536	-0.443712
PLSL	PLSL_HUMAN	-0.211859	-0.494254		PSA1	-0.387486	-0.439627
AACT	AACT_HUMAN	-0.390536	-0.443712		ITIH3	-0.224726	-0.437725
PSA1	PSA1_HUMAN	-0.387486	-0.439627		TPM1	-0.644331	-0.433011
ITIH3	ITIH3_HUMAN	-0.224726	-0.437725		WDR1	-0.396717	-0.378424
TPM1	TPM1_HUMAN	-0.644331	-0.433011		HSP7C	-0.522412	-0.340936
WDR1	WDR1_HUMAN	-0.396717	-0.378424		ZYX	-0.276504	-0.338026
VWF	VWF_HUMAN	-0.133083	-0.353408		1433B	-0.202361	-0.306379
HSP7C	HSP7C_HUMAN	-0.522412	-0.340936		ITIH4	-0.127415	-0.24845
CXCL7	CXCL7_HUMAN	-0.233958	-0.340081		FIBA	-0.272606	-0.241342
DEF1	DEF1_HUMAN	-0.537404	-0.338123		CFAB	-0.183957	-0.236977
ZYX	ZYX_HUMAN	-0.276504	-0.338026		IDHC	0.395534	-0.233068
TYB4	TYB4_HUMAN	0.107498	-0.328289		HEMO	-0.336686	-0.220073
1433G	1433G_HUMAN	0.379537	-0.32224		TRY1	0.64276	0.149569
MMRN1	MMRN1_HUMAN	-0.192895	-0.316644		QSOX1	0.22566	0.157811
1433B	1433B_HUMAN	-0.202361	-0.306379		HABP2	0.298417	0.184714
ENOA	ENOA_HUMAN	-0.138072	-0.291384		COL11	0.134067	0.186834
C4BPA	C4BPA_HUMAN	-0.239212	-0.266522		PEDF	0.258061	0.195655
PDIA3	PDIA3_HUMAN	-0.124268	-0.259983		PTGDS	0.368859	0.195999
ITIH4	ITIH4_HUMAN	-0.127415	-0.24845		PROC	0.207117	0.20071
TLN1	TLN1_HUMAN	0.634192	-0.241586		TENX	-0.0877569	0.208226
FIBA	FIBA_HUMAN	-0.272606	-0.241342		MIME	-0.23258	0.211353
CFAB	CFAB_HUMAN	-0.183957	-0.236977		ATS13	-0.240672	0.21225
TKT	TKT_HUMAN	-0.294204	-0.23653		AMBP	0.14319	0.21322
IDHC	IDHC_HUMAN	0.395534	-0.233068		SEPP1	0.293165	0.219151
HEMO	HEMO_HUMAN	-0.336686	-0.220073		IBP6	-0.444838	0.220559
CLH1	CLH1_HUMAN	-0.550827	-0.19065		KNG1	0.227444	0.222702
SPRC	SPRC_HUMAN	-0.149487	-0.190512		HGFA	0.325197	0.226256
FCN2	FCN2_HUMAN	-0.345483	-0.180054		BTD	0.445049	0.230977
LDHB	LDHB_HUMAN	0.105887	-0.173539		PCOC1	0.145267	0.233691
TIMP1	TIMP1_HUMAN	-0.299403	-0.171401		THBG	0.346485	0.247567
PDIA1	PDIA1_HUMAN	0.340475	-0.146197		CNTN1	-0.226531	0.250883
RARR2	RARR2_HUMAN	0.288836	-0.144145		EPCR	0.325849	0.251651
C4BPB	C4BPB_HUMAN	-0.29971	-0.141985		ADIPO	0.717231	0.255083
PUR9	PUR9_HUMAN	-0.413688	-0.0924661		MUC18	-0.266292	0.268417
APOC3	APOC3_HUMAN	0.453611	-0.0808769		CADH1	0.139949	0.27073
EF2	EF2_HUMAN	0.211805	-0.0806697		CD248	0.192502	0.273627
LYSC	LYSC_HUMAN	-0.189181	-0.0681472		ATRN	0.344776	0.285728
TRML1	TRML1_HUMAN	0.465716	-0.0606205		PROZ	-0.153049	0.292471
CO3	CO3_HUMAN	-0.175656	-0.0300124		CO1A1	0.49795	0.3025
BGH3	BGH3_HUMAN	-0.123511	-0.00144894		GGH	0.257624	0.304916
CO7	CO7_HUMAN	0.0754233	0.0162208		ANT3	0.628979	0.318364
THRB	THRB_HUMAN	0.0488286	0.0283719		APOH	0.424453	0.319348
AMPN	AMPN_HUMAN	-0.223224	0.0489632		MASP1	0.256342	0.319659
A2AP	A2AP_HUMAN	0.0939278	0.0551422		CFAD	0.49147	0.322382
IL1AP	IL1AP_HUMAN	0.426139	0.0705595		KAIN	0.846844	0.328143
LAMB1	LAMB1_HUMAN	0.47638	0.072272		CR2	0.367962	0.334765
CD44	CD44_HUMAN	0.14019	0.0832258		FINC	0.469905	0.337734
C1QB	C1QB_HUMAN	0.16008	0.0877024		TETN	0.49008	0.338611
MINP1	MINP1_HUMAN	0.124508	0.0891459		ICOSL	0.297866	0.344163
CYTC	CYTC_HUMAN	0.294495	0.0923582		ITIH2	0.37405	0.366093
CPN2	CPN2_HUMAN	0.133916	0.0956499		ALS	0.613001	0.36659
VASN	VASN_HUMAN	0.199413	0.105734		CRAC1	0.170564	0.379198
VTDB	VTDB_HUMAN	0.110921	0.108153		PI16	0.455512	0.380242
CA2D1	CA2D1_HUMAN	0.11493	0.117691		PHLD	0.222528	0.398089
NCAM1	NCAM1_HUMAN	-0.351706	0.119786		IBP3	0.445116	0.401678
VTNC	VTNC_HUMAN	0.0938647	0.122205		F13B	0.230901	0.408026
PLMN	PLMN_HUMAN	0.174048	0.14168		FETUA	0.600927	0.414536
FBLN1	FBLN1_HUMAN	0.274804	0.143625		CHLE	0.67983	0.447539
C1S	C1S_HUMAN	0.12059	0.145958		GELS	0.515368	0.448481
CBG	CBG_HUMAN	0.286389	0.147246		HRG	0.547871	0.460679
TRY1	TRY1_HUMAN	0.64276	0.149569		TSP4	0.162234	0.480343
C1QA	C1QA_HUMAN	0.133147	0.150787		IPSP	0.431393	0.508193
PAFA	PAFA_HUMAN	0.532325	0.150879		LUM	0.755209	0.526874
C1R	C1R_HUMAN	0.0753167	0.155921		APOA4	0.574325	0.527369
PTPRG	PTPRG_HUMAN	0.123496	0.157798		AFAM	0.980856	0.537938
QSOX1	QSOX1_HUMAN	0.22566	0.157811		SHBG	0.86643	0.617955
SPRL1	SPRL1_HUMAN	0.477498	0.161464		FETUB	0.685836	0.623973
KLKB1	KLKB1_HUMAN	0.222786	0.164421		RET4	0.648519	0.646482
HGFL	HGFL_HUMAN	0.0628049	0.170061
APOA1	APOA1_HUMAN	0.57785	0.174005
CLUS	CLUS_HUMAN	0.117507	0.175588
TTHY	TTHY_HUMAN	0.870762	0.176154
DPP4	DPP4_HUMAN	0.403052	0.179405
PLGB	PLGB_HUMAN	0.0989192	0.18313
HABP2	HABP2_HUMAN	0.298417	0.184714
C1QC	C1QC_HUMAN	0.130299	0.186391
COL11	COL11_HUMAN	0.134067	0.186834
PEDF	PEDF_HUMAN	0.258061	0.195655
PTGDS	PTGDS_HUMAN	0.368859	0.195999
PROC	PROC_HUMAN	0.207117	0.20071
TENX	TENX_HUMAN	-0.0877569	0.208226
CNDP1	CNDP1_HUMAN	0.436309	0.208894
ITIH1	ITIH1_HUMAN	0.338911	0.209995
MIME	MIME_HUMAN	-0.23258	0.211353
ATS13	ATS13_HUMAN	-0.240672	0.21225
AMBP	AMBP_HUMAN	0.14319	0.21322
SEPP1	SEPP1_HUMAN	0.293165	0.219151
IBP6	IBP6_HUMAN	-0.444838	0.220559
KNG1	KNG1_HUMAN	0.227444	0.222702
HGFA	HGFA_HUMAN	0.325197	0.226256
BTD	BTD_HUMAN	0.445049	0.230977
PCOC1	PCOC1_HUMAN	0.145267	0.233691
LYVE1	LYVE1_HUMAN	0.185014	0.239212
THBG	THBG_HUMAN	0.346485	0.247567
CNTN1	CNTN1_HUMAN	-0.226531	0.250883
EPCR	EPCR_HUMAN	0.325849	0.251651
FA12	FA12_HUMAN	0.258841	0.25252
ADIPO	ADIPO_HUMAN	0.717231	0.255083
PGRP2	PGRP2_HUMAN	0.53466	0.266452
MUC18	MUC18_HUMAN	-0.266292	0.268417
CADH1	CADH1_HUMAN	0.139949	0.27073
CD248	CD248_HUMAN	0.192502	0.273627
ATRN	ATRN_HUMAN	0.344776	0.285728
PROZ	PROZ_HUMAN	-0.153049	0.292471
CO1A1	CO1A1_HUMAN	0.49795	0.3025
GGH	GGH_HUMAN	0.257624	0.304916
ANT3	ANT3_HUMAN	0.628979	0.318364
APOH	APOH_HUMAN	0.424453	0.319348
MASP1	MASP1_HUMAN	0.256342	0.319659
CFAD	CFAD_HUMAN	0.49147	0.322382
KAIN	KAIN_HUMAN	0.846844	0.328143
CR2	CR2_HUMAN	0.367962	0.334765
FINC	FINC_HUMAN	0.469905	0.337734
TETN	TETN_HUMAN	0.49008	0.338611
ICOSL	ICOSL_HUMAN	0.297866	0.344163
ITIH2	ITIH2_HUMAN	0.37405	0.366093
ALS	ALS_HUMAN	0.613001	0.36659
CRAC1	CRAC1_HUMAN	0.170564	0.379198
PI16	PI16_HUMAN	0.455512	0.380242
PHLD	PHLD_HUMAN	0.222528	0.398089
IBP3	IBP3_HUMAN	0.445116	0.401678
F13B	F13B_HUMAN	0.230901	0.408026
FETUA	FETUA_HUMAN	0.600927	0.414536
CHLE	CHLE_HUMAN	0.67983	0.447539
GELS	GELS_HUMAN	0.515368	0.448481
HRG	HRG_HUMAN	0.547871	0.460679
HBB	HBB_HUMAN	-0.281273	0.476686
TSP4	TSP4_HUMAN	0.162234	0.480343
IPSP	IPSP_HUMAN	0.431393	0.508193
LUM	LUM_HUMAN	0.755209	0.526874
APOA4	APOA4_HUMAN	0.574325	0.527369
AFAM	AFAM_HUMAN	0.980856	0.537938
SHBG	SHBG_HUMAN	0.86643	0.617955
FETUB	FETUB_HUMAN	0.685836	0.623973
RET4	RET4_HUMAN	0.648519	0.646482
HBA	HBA_HUMAN	-0.248713	1.25336

## Sheet: Supp. Table 5
Sig. at 8	Sig. at 17	Sig. at 26	Sig. at 52
1433B	1433B	1433B	1433B
1433E	1433E	1433E	1433E
1433F	1433F	1433F	1433F
4F2	1433G	1433G	1433G
A2GL	1433Z	4F2	1433T
A4	4F2	A2AP	1433Z
AACT	6PGD	A2GL	2AAA
ACE	A2AP	A4	4F2
ACTA	A2GL	AACT	6PGL
ACTBM	A4	ACE	A1AG2
ADEC1	AACT	ACTBM	A2AP
ADIPO	ABRAL	ADEC1	A2GL
AFAM	ACE	ADIPO	A4
ALDOA	ACTA	AFAM	AACT
ALS	ACTBM	AGRF5	ABRAL
AMBP	ADEC1	AGRL4	ACOC
AMPL	ADIPO	AK1A1	ACTA
AMY1	AFAM	ALDOA	ACTB
ANAG	AGRF5	ALS	ACTBM
ANGL6	AL1A1	AMBP	ACTN1
ANT3	ALDOA	AMPE	ACTN4
ANTR1	ALS	AMPL	ACTZ
APLP1	AMBP	AMPN	AFAM
APOA4	AMPE	ANAG	AK1A1
APOH	AMPL	ANGL6	ALDOA
ARP2	AMPN	ANGT	ALDR
ARP3	AMY1	ANT3	ALS
ARPC5	ANAG	ANTR1	AMBP
ASM3A	ANGL6	APLP1	AMPE
ATRN	ANT3	APOA1	AMPL
ATS13	ANTR1	APOA4	ANAG
ATS8	ANXA3	APOH	ANT3
B3GN2	ANXA5	ARK72	ANTR1
B3GN8	APLP1	ARLY	ANXA3
BCAM	APOA4	ARP2	ANXA5
BTD	APOH	ARP3	AOC3
C1QR1	ARC1B	ARPC5	AP1B1
C1QT3	ARK72	ATRN	APOA1
CAD13	ARLY	ATS13	APOA4
CADH1	ARP2	ATS8	APOC3
CADH6	ARP3	B3GN2	APOH
CALD1	ARP3B	B4GA1	APT
CAN1	ARPC2	BCAM	ARC1B
CATF	ARPC3	BGH3	ARF1
CBPM	ARPC5	BMP1	ARK72
CBPQ	ASM3A	BTD	ARLY
CD109	ASPG	C1QA	ARP2
CD248	ATRN	C1QC	ARP3
CETP	ATS13	C1QR1	ARP3B
CFAB	ATS8	C1QT3	ARPC2
CFAD	B3GN2	C1R	ARPC3
CHAD	B4GA1	C1S	ARPC4
CHLE	BCAM	C4BPA	ARPC5
CILP1	BMP1	C4BPB	ARRB1
CILP2	BTD	CA2D1	ATRN
CN037	C1QA	CAD13	ATS13
CNTN1	C1QB	CADH1	ATS8
CNTN3	C1QC	CADH5	B4GA1
CNTN4	C1QR1	CADH6	BGH3
CO1A1	C1QT3	CADM1	BIEA
CO5A1	C1R	CAH11	BIN2
CO6A1	C1S	CALD1	BLMH
CO6A2	CA2D1	CALR	BTD
CO9	CAD13	CAN1	BTK
COCA1	CADH1	CAP1	C1QR1
COFA1	CADH5	CATF	C4BPA
COL11	CADH6	CATL1	C4BPB
COMP	CADM1	CAZA1	CAD13
COR1A	CAH11	CBLN4	CADH1
COTL1	CALD1	CBPM	CADH6
CR2	CALR	CBPQ	CALD1
CRAC1	CAN1	CC126	CALM
CRP	CAP1	CD109	CALR
CSF1	CAPZB	CD166	CAMP
CSF1R	CATF	CD248	CAN1
CSK	CATL1	CD44	CAND1
CYC	CATZ	CD59	CAP1
DAF	CAZA1	CETP	CAPZB
DAG1	CBG	CFAD	CATF
DIAC	CBLN4	CHAD	CAZA1
DKK3	CBPM	CHLE	CAZA2
DUS3	CBPQ	CILP1	CBPQ
EGFR	CC126	CILP2	CBR1
EGLN	CD109	CLUS	CD109
ENPL	CD14	CMGA	CD59
ENPP1	CD166	CN037	CFAB
ENTP5	CD248	CNDP1	CFAD
EPCR	CD44	CNDP2	CHAD
EPHA1	CD59	CNTFR	CHLE
EPHB2	CD97	CNTN1	CLH1
EPHB4	CDON	CNTN3	CLIC1
ERP29	CETP	CNTN4	CLIC4
EXT2	CFAD	CO1A1	CLUS
EXTL2	CHAD	CO5A1	CN037
EZRI	CHLE	CO6A1	CNDP1
F13B	CILP1	CO6A2	CNDP2
FA20A	CILP2	CO6A3	CNN2
FA7	CLH1	CO7	CNTN1
FAM3C	CLIC1	CO9	CNTN3
FBLN2	CLIC4	COCA1	CNTN4
FBN1	CLUS	COFA1	CO1A1
FCN1	CN037	COL10	CO3
FETUA	CNDP1	COL11	CO9
FETUB	CNDP2	COMP	COF1
FGL1	CNN2	COR1A	COFA1
FHL1	CNTN1	COTL1	COL10
FIBA	CNTN3	CPN2	COL11
FIBB	CNTN4	CPNS1	COMP
FIBG	CO1A1	CR2	COR1A
FINC	CO5A1	CRAC1	COR1B
FUCO2	CO6A1	CRP	COR1C
G3P	CO6A2	CSF1	COTL1
G6PI	CO6A3	CSF1R	CPN2
GAS6	CO7	CSK	CPNS1
GDIR2	CO9	CSPG4	CR2
GELS	COCA1	CYTC	CRAC1
GGH	COF1	DAF	CRP
GLGB	COFA1	DAG1	CSF1
GLO2	COIA1	DEF1	CSK
GOLM1	COL10	DEST	CSPG2
GPNMB	COL11	DIAC	CSRP1
GXLT1	COMP	DKK3	CYC
H90B2	COR1A	DPP4	CYFP1
H90B3	COR1C	DSC1	DAF
HABP2	COTL1	DSG2	DBNL
HEG1	CPN2	ECM1	DEF1
HEMO	CPNS1	EF2	DEST
HEXB	CR1	EGFR	DIAC
HGFA	CR2	EGLN	DNM1L
HMCN2	CRAC1	EHD3	DOK2
HPSE	CRP	ENOA	DPP2
HPT	CSF1	ENPL	DREB
HPTR	CSF1R	ENPP1	DUS3
HRG	CSK	ENPP2	EF1G
HS71A	CSPG4	EPCR	EF2
HS904	CXCL7	EPHA1	EGFR
HS905	CYC	EPHA4	EGLN
HS90A	CYTC	EPHB2	EHD1
HS90B	DAF	ERP29	EHD3
HSP72	DAG1	EXT1	ENOA
HSP7C	DEF1	EXT2	ENOB
IBP3	DEST	EXTL2	ENPL
IBP5	DIAC	EZRI	EPCR
IBP6	DKK3	F13A	EPHA1
IBP7	DNM1L	F13B	EPHB2
ICAM3	DPP4	FA10	ERF3A
ICOSL	DSC1	FA12	ERP29
IDHC	DSC3	FA20A	EXTL2
IGDC4	DSG2	FA7	EZRI
IGF2	DUS3	FAM3C	F10A1
IL1R2	ECM1	FBLN1	F13B
ILK	EF1G	FBLN2	FA12
IPSP	EF2	FBN1	FA20A
ISK5	EGFR	FCN1	FA20C
ISLR	EGLN	FCN2	FA49B
ISOC1	EHD3	FCRL5	FA8
ITA5	ENOA	FETUA	FAAA
ITB1	ENPL	FETUB	FBN1
ITIH2	ENPP1	FGFR1	FCN1
ITIH3	ENPP2	FGL1	FCN2
ITIH4	ENTP5	FHL1	FETUA
KAIN	EPCR	FHR5	FGFR1
KNG1	EPHA1	FIBA	FGL1
LAMB2	EPHA4	FIBB	FHL1
LBP	EPHB2	FIBG	FHR5
LDHA	EPHB4	FINC	FIBA
LFA3	ERP29	FSTL1	FIBB
LIPP	EXT1	FUCO2	FIBG
LIRB5	EXT2	G3P	FINC
LRP1	EXTL2	G6PD	FLNA
LRRN1	EZRI	G6PI	FPPS
LSAMP	F13A	GALNS	G3P
LTBP2	F13B	GAS6	G6PD
LTBP4	FA10	GBRL2	G6PI
LUM	FA12	GDIR2	GANAB
MA2A2	FA20A	GELS	GARS
MANF	FA7	GLO2	GBRL2
MARE1	FAM3C	GNPTG	GDIA
MASP1	FBLN1	GOLM1	GDIB
MEGF9	FBLN2	GPNMB	GDIR1
MERTK	FBN1	GSTO1	GDIR2
MESD	FCN1	GXLT1	GDN
MET	FCN2	H90B2	GDS1
MGP	FCRL5	H90B3	GELS
MIME	FETUA	HEG1	GLGB
MMP2	FETUB	HEXB	GLU2B
MOES	FGFR1	HGFA	GMFB
MRC1	FGL1	HGFL	GMPR1
MRC2	FHL1	HMCN2	GOLM1
MUC18	FIBA	HPSE	GPNMB
MYDGF	FIBB	HPT	GPVI
MYOC	FIBG	HPTR	GRB2
NEGR1	FINC	HRG	GSHB
NEO1	FSTL1	HS71A	GSHR
NOE2	FUCO	HS904	GSTO1
NOTC1	FUCO2	HS905	GSTP1
NOTC3	G3P	HS90A	GXLT1
NOTC4	G6PD	HS90B	H90B2
NPTXR	G6PI	HSP72	H90B3
NTRI	GALNS	HSP74	HBD
NUCB2	GAS6	HSP7C	HEG1
OAF	GBRL2	IBP3	HGFA
OLFL3	GDIA	IBP5	HNRPK
OMD	GDIB	IBP6	HPSE
PARK7	GDIR1	IBP7	HPT
PCD12	GDIR2	ICAM3	HPTR
PCD18	GDS1	ICOSL	HRG
PCOC1	GELS	IDHC	HS71A
PCP	GGH	IGDC4	HS904
PDIA4	GLGB	IGF1	HS905
PDLI1	GNPTG	IGF2	HS90A
PEAR1	GOLM1	IL1AP	HS90B
PEBP4	GPNMB	IL6RB	HSP72
PEDF	GPVI	ILK	HSP74
PGBM	GRB2	INHBC	HSP7C
PGCA	GSTO1	IPSP	IBP3
PGK1	GSTP1	IQGA2	IBP5
PHLD	GXLT1	ISK5	IBP7
PI16	H90B2	ISLR	ICAM1
PLBL2	H90B3	ISOC1	ICOSL
PLDX1	HABP2	ITB1	IDHC
PLGA	HBA	ITIH1	IF5A1
PLSL	HBB	ITIH2	IGF2
PLXB1	HBD	ITIH3	IL1AP
PLXD1	HEG1	KAIN	ILEU
PMEL	HEXB	KCY	ILK
PPIA	HGFA	KIT	IMB1
PPIB	HGFL	KLKB1	IMPA1
PPN	HMCN2	KNG1	INHBC
PROC	HPSE	LAMB1	IPO5
PROZ	HPT	LAMB2	IPSP
PSA1	HPTR	LAMP1	IQGA2
PSA3	HRG	LBP	ISK5
PSA4	HS71A	LDHA	ISLR
PSA6	HS904	LDLR	ISOC1
PSB1	HS905	LFA3	ITA2B
PSB2	HS90A	LRP1	ITB1
PSME1	HS90B	LRRN1	ITB3
PSPB	HSP72	LSAMP	ITIH1
PTGDS	HSP7C	LTBP2	ITIH2
PTPRF	IBP3	LTBP4	ITIH3
PTPRS	IBP4	LUM	KAIN
PTPRZ	IBP5	LYPA1	KAPCA
PXDC2	IBP6	LYVE1	KCC1A
PYGL	IBP7	MA2A2	KCY
QSOX1	ICAM3	MANF	KIT
QSOX2	ICOSL	MARE1	KLKB1
R4RL2	IDHC	MASP1	KNG1
RAP1A	IF5A1	MEG10	KPYM
RB11A	IGDC4	MEGF8	LBP
RECK	IGF1	MEGF9	LDHA
RET4	IGF2	MERTK	LDHB
ROBO1	IL1AP	MESD	LFA3
ROBO4	IL1R2	MET	LIMS1
S10A8	IL6RB	MGAT1	LIS1
S10A9	ILEU	MGP	LMAN2
SAA1	ILK	MIME	LRRN1
SAA2	IPSP	MINP1	LSAMP
SAA4	IQGA2	MMP2	LTBP4
SBSN	ISK5	MMRN2	LUM
SDK1	ISLR	MOB1A	LYAM3
SEM3F	ISOC1	MOES	LYPA1
SEM3G	ITA5	MRC1	LYSC
SEM4B	ITB1	MRC2	LYVE1
SEM6A	ITIH1	MUC18	LZIC
SEPP1	ITIH2	MYG	MANF
SEPR	ITIH3	MYOC	MARCO
SHBG	KAIN	NAR3	MARE1
SNED1	KAPCA	NCAM1	MARE2
SODE	KCY	NCAM2	MASP1
SPA11	KIT	NEGR1	MEG10
SPON1	KLKB1	NELL2	MESD
STIP1	KNG1	NEO1	MGAT1
SYDC	LAMA2	NOE2	MGP
SYWC	LAMB1	NOTC1	MIF
T132C	LAMB2	NOTC3	MINP1
TBA1A	LAMP1	NOTC4	MMP2
TCPB	LBP	NPTXR	MMRN1
TENN	LDHA	NTRI	MOB1A
TENX	LDLR	NUCB2	MOES
TENXA	LFA3	OAF	MRC1
TETN	LIRB5	OLFL3	MRC2
TGBR3	LRP1	OMD	MUC18
THBG	LRP1B	OSTF1	MYDGF
TIE1	LRRN1	PACN2	MYOC
TIMP2	LSAMP	PAFA	NCAM1
TPM1	LTBP2	PARVB	NCAM2
TPM4	LTBP4	PCD12	NDK8
TR10C	LUM	PCD18	NDKA
TRHDE	LYPA1	PCOC1	NEGR1
TRY1	LYPD3	PCP	NEO1
TSK	LYVE1	PCYOX	NEXN
TSP3	MA2A2	PDIA3	NGAL
TSP4	MANF	PDIA4	NHRF1
TXND5	MARE1	PDIA6	NOE2
TYPH	MARE2	PDLI1	NOTC1
UGPA	MASP1	PEAR1	NP1L1
VNN1	MASP2	PEBP4	NP1L4
WDR1	MEG10	PECA1	NPTXR
ZPI	MEGF8	PEDF	NSF1C
ZYX	MEGF9	PEPD	NTRI
	MERTK	PGBM	NUCB2
	MESD	PGCA	OIT3
	MET	PGK1	OLA1
	MGP	PGRP2	OMD
	MIF	PHLD	OSTF1
	MIME	PI16	PA2G4
	MINP1	PKHL1	PACN2
	MMP2	PLBL2	PARK7
	MMRN1	PLDX1	PARVA
	MMRN2	PLGA	PARVB
	MOB1A	PLGB	PCBP1
	MOES	PLMN	PCOC1
	MRC1	PLSL	PDE5A
	MRC2	PLST	PDIA1
	MTPN	PLXB1	PDIA3
	MUC18	PMEL	PDIA4
	MYDGF	PODXL	PDIA6
	MYOC	PON1	PDLI1
	NAR3	PON3	PEBP4
	NCAM1	POSTN	PEDF
	NCAM2	PPIA	PERM
	NEGR1	PPIB	PGAM1
	NELL2	PPN	PGBM
	NEO1	PROC	PGCA
	NEXN	PROP	PGK1
	NHRF1	PROZ	PGRP2
	NOE2	PSA	PHLD
	NOMO1	PSA1	PI16
	NOTC1	PSA2	PI42A
	NOTC3	PSA3	PLEK
	NOTC4	PSA4	PLGA
	NPTXR	PSA6	PLGB
	NRP2	PSA7	PLIN3
	NTRI	PSA7L	PLMN
	NUCB2	PSB1	PLSL
	OAF	PSB2	PMEL
	OLFL3	PSB3	PNCB
	OMD	PSME1	PNPH
	OSTF1	PSPB	PODXL
	PA2G4	PTGDS	PON1
	PACN2	PTPRB	PON3
	PAG15	PTPRG	POTEJ
	PARK7	PTPRJ	PP1A
	PARVB	PTPRS	PP1R7
	PCD12	PTPRZ	PP2AA
	PCD18	PXDC2	PPCE
	PCOC1	PYGB	PPIA
	PCP	PYGL	PPIB
	PCYOX	QSOX1	PPIP2
	PDIA3	QSOX2	PPN
	PDIA4	R4RL2	PRDX5
	PDIA6	RB11A	PROC
	PDLI1	RB27B	PROF1
	PEAR1	RD23B	PROZ
	PEBP4	RECK	PSA
	PECA1	RET4	PSA1
	PEDF	RHG01	PSA2
	PEPD	RHG18	PSA3
	PGBM	RNAS1	PSA4
	PGCA	RNAS4	PSA5
	PGK1	ROBO1	PSA6
	PGRP2	ROBO4	PSA7
	PHLD	S10A6	PSA7L
	PI16	S10A8	PSB1
	PKHL1	S10A9	PSB2
	PLBL2	S10AC	PSB3
	PLDX1	S38AA	PSB4
	PLEK	SAA1	PSME1
	PLGA	SAA2	PSPB
	PLGB	SAA4	PTN6
	PLMN	SBSN	PTPRS
	PLSL	SDK1	PUR9
	PLST	SDPR	PXDC2
	PLXB1	SEM3F	PXDN
	PLXD1	SEM3G	PYGB
	PMEL	SEM4B	PYGL
	PNPH	SEM6A	QSOX1
	PODXL	SEPP1	R4RL2
	PON3	SEPR	RAB10
	POSTN	SHBG	RAB1A
	PPIA	SNED1	RADI
	PPIB	SODM	RAP1A
	PPIP2	SPB6	RARR2
	PPN	SPB9	RB11A
	PRDX6	SPON1	RB27B
	PROC	SPRL1	RD23B
	PROF1	STIP1	RET4
	PROP	SYDC	RGS10
	PROZ	SYWC	RHG01
	PSA	T132C	RHG18
	PSA1	TALDO	RNAS1
	PSA3	TARSH	ROCK2
	PSA4	TBA1A	RSU1
	PSA6	TCPA	S10A6
	PSA7L	TCPB	S10A8
	PSB1	TCPG	S10A9
	PSB2	TCPQ	S10AC
	PSB3	TEBP	SAA1
	PSME1	TENN	SAA2
	PSPB	TENX	SAA4
	PTGDS	TENXA	SDC1
	PTN6	TETN	SDPR
	PTPRB	TFF3	SEM3F
	PTPRF	TGBR3	SEM3G
	PTPRG	THBG	SEM6A
	PTPRJ	THRB	2022-09-11
	PTPRS	TIE1	SEPP1
	PTPRZ	TIMP1	SEPR
	PXDC2	TIMP2	2022-09-05
	PYGB	TKT	2022-09-07
	PYGL	TPM1	SH3L2
	QSOX1	TPM4	SNAA
	R4RL2	TPP2	SND1
	RAB1A	TR10C	SNED1
	RB11A	TRHDE	SODM
	RB27B	TRY1	SORCN
	RD23B	TSP3	SPB6
	RECK	TSP4	SPB9
	RET4	TTHY	SPRC
	RGS10	TXND5	SRC8
	RHG01	TYPH	SRGN
	RHG18	UGPA	STIP1
	RNAS1	UN13D	STXB2
	RNAS4	VASP	SUMO2
	ROBO1	VNN1	SYAC
	ROBO4	VTDB	SYDC
	RSU1	VTNC	SYSC
	S10A8	WDR1	SYUA
	S10A9	ZA2G	SYWC
	S10AC	ZYX	SYYC
	S38AA		T132C
	SAA1		TAGL2
	SAA2		TALDO
	SAA4		TBA1A
	SBP1		TBCA
	SBSN		TBCB
	SDK1		TCPA
	SDPR		TCPB
	SEM3F		TCPE
	SEM3G		TCPG
	SEM4B		TCPH
	SEM4D		TCPQ
	SEM6A		TEBP
	2022-09-11		TENA
	SEPP1		TENXA
	SEPR		TERA
	2022-09-05		TETN
	SH3L2		TFR1
	SHBG		TGBR3
	SHPS1		TGFB1
	SNED1		THIO
	SODE		TIMP1
	SODM		TIMP2
	SPA11		TKT
	SPB6		TLN1
	SPB9		TPIS
	SPIT1		TPM1
	SPON1		TPM2
	SPRL1		TPM3
	SRGN		TPM4
	STIP1		TPP2
	SYDC		TR10C
	SYSC		TRHDE
	SYUA		TRML1
	SYWC		TTHY
	T132C		TXND5
	TAGL2		TYB4
	TALDO		TYPH
	TARSH		UB2L3
	TBA1A		UB2V1
	TBCA		UBA1
	TBCB		UGPA
	TCPB		UN13D
	TCPE		URP2
	TCPG		VASP
	TCPQ		VINC
	TEBP		VSIG4
	TENN		VWF
	TENX		WDR1
	TENXA		WDR44
	TETN		XPP1
	TFF3		ZPI
	TGBR3		ZYX
	TGON2
	THBG
	THRB
	TIE1
	TIMP1
	TIMP2
	TKT
	TLN1
	TPIS
	TPM1
	TPM2
	TPM3
	TPM4
	TR10C
	TRHDE
	TRY1
	TSK
	TSP3
	TSP4
	TTHY
	TXND5
	TYB4
	TYPH
	UB2L3
	UB2V1
	UBE2N
	UGPA
	UN13D
	URP2
	VASN
	VASP
	VINC
	VNN1
	VTDB
	VTNC
	WDR1
	ZA2G
	ZYX

## Sheet: Supp. Table 6
Protein	FC	p-value
A1AG2	-2.57947	0.0292072
ACTN1	-0.721741	0.000223952
ENOB	-0.627796	0.0094333
SDC1	-0.621965	0.0420141
TFR1	-0.61888	0.00402569
ACTZ	-0.581493	0.00421423
NP1L1	-0.561391	0.00397057
VWF	-0.558087	0.0209619
LIMS1	-0.537107	0.000341871
PSA5	-0.523834	0.0132445
CAMP	-0.520474	0.0220404
ACTB	-0.519473	0.0020163
CSRP1	-0.502988	0.000105874
GARS	-0.500709	0.00219874
SND1	-0.496666	0.00489176
BTK	-0.490993	0.00596743
MARCO	-0.48021	0.00435531
ACTN4	-0.478728	0.000904916
GDN	-0.471691	0.0144852
PSB4	-0.465225	0.00883743
PARVA	-0.462309	0.00528766
NP1L4	-0.4584	0.0181056
RAB10	-0.457324	0.00378653
FLNA	-0.450109	0.0131793
HNRPK	-0.44776	0.00949115
LIS1	-0.446358	0.00659015
APT	-0.438606	0.0194345
SYYC	-0.431322	0.00610703
COR1B	-0.42973	0.00795332
CYFP1	-0.428988	0.000789937
ARPC4	-0.423519	0.00842279
IMB1	-0.423217	0.00267901
SEPT7	-0.422685	0.00468361
TCPH	-0.420795	0.0101702
PP1A	-0.420011	0.000165136
POTEJ	-0.414614	0.0207909
SUMO2	-0.414391	0.00728833
KPYM	-0.406306	0.00376731
DREB	-0.403617	0.0109273
CALM	-0.392064	0.0203045
1433T	-0.391592	0.00630357
DBNL	-0.387518	0.00524449
VSIG4	-0.38602	0.00918144
PI42A	-0.382492	0.013864
ROCK2	-0.382393	0.0297432
SPRC	-0.380666	0.0380901
STXB2	-0.378802	0.00835306
WDR44	-0.378067	0.00313269
EHD1	-0.377326	0.00891581
PDIA1	-0.376425	0.00100056
CO3	-0.373936	0.0096806
PCBP1	-0.366815	0.0086997
LZIC	-0.365553	0.0242206
RARR2	-0.361073	0.00350228
ERF3A	-0.359897	0.00741755
XPP1	-0.359888	0.0044332
PERM	-0.355259	0.00310935
ITA2B	-0.354486	0.00455759
CAZA2	-0.352708	0.0173908
FPPS	-0.35123	0.0314498
NDKA	-0.349459	0.0230558
FA49B	-0.349077	0.00296306
KCC1A	-0.348559	0.0093247
GANAB	-0.347272	0.000144893
CBR1	-0.346537	0.0140234
DOK2	-0.342133	0.047972
SRC8	-0.341594	0.0240989
SYAC	-0.341405	0.00480408
TENA	-0.333291	0.00828466
GMFB	-0.332902	0.019785
PP2AA	-0.332581	0.0180478
NDK8	-0.332393	0.0196915
TERA	-0.331958	0.00733843
OIT3	-0.327708	0.00298766
ITB3	-0.327656	0.0463658
ARRB1	-0.321906	0.0252451
AP1B1	-0.318577	0.0263059
IMPA1	-0.317029	0.00855976
BIN2	-0.315044	0.0280271
THIO	-0.306597	0.0388278
PRDX5	-0.304544	0.0193343
ACOC	-0.304463	0.0337215
PUR9	-0.299101	0.0300976
PP1R7	-0.294866	0.0258264
ARF1	-0.292965	0.0300583
NGAL	-0.292626	0.0432124
TGFB1	-0.292304	0.00696327
IPO5	-0.291611	0.0455663
ALDR	-0.28852	0.0101258
2AAA	-0.283602	0.0140408
FA8	-0.281487	0.00176323
F10A1	-0.277535	0.0488728
FAAA	-0.27533	0.0187006
BIEA	-0.272139	0.0483397
PGAM1	-0.266709	0.0206913
6PGL	-0.266263	0.00733867
LMAN2	-0.266122	0.00924329
RADI	-0.265642	0.0104288
ICAM1	-0.264452	0.0422537
LYSC	-0.263563	0.0278786
CSPG2	-0.261465	0.0417237
PXDN	-0.254032	0.0436161
PDE5A	-0.25235	0.0451426
DPP2	-0.244529	0.0269682
LDHB	-0.243322	0.0230371
UBA1	-0.24147	0.0364602
GLU2B	-0.237097	0.0285619
GSHR	-0.234251	0.0244587
SORCN	-0.233391	0.0420491
TRML1	-0.233119	0.0353938
OLA1	-0.23213	0.030624
PPCE	-0.225793	0.0399046
NSF1C	-0.222853	0.0270085
PLIN3	-0.222498	0.035285
GMPR1	-0.218938	0.0482714
BLMH	-0.216968	0.0353038
LYAM3	-0.211111	0.0356313
CAND1	-0.209447	0.0209191
GSHB	-0.191155	0.0261579
SNAA	-0.189278	0.0243082
PNCB	-0.185644	0.031971
FA20C	-0.179925	0.0451197
AOC3	0.280206	0.0129482
APOC3	1.24234	0.0444867

## Sheet: Supp. Table 7
Protein	p-value
1433E	0.00466473
1433T	0.0111023
1A25	0.00641017
1B13	0.0255573
1C02	0.00776597
2AAA	8.29058e-07
2B1A	0.0344414
4F2	0.0320596
5NT3A	0.0011122
6PGL	0.00468409
ABI1	0.000612617
ACE	0.00786228
ACPH	0.00472644
ACTBM	0.0189852
ACTY	0.047623
ACY1	0.00543811
ADH1A	0.00144852
ADHX	0.0274212
AGM1	0.00432948
AL9A1	0.0359137
ALDOB	0.0086908
ALDR	0.00864158
ALS	0.00249492
AMPB	6.49463e-05
AMPE	0.000134148
AMPH	0.041835
ANAG	0.000881542
ANGL8	0.00491642
ANK1	0.0486744
ANR12	0.0373
ANXA4	0.022669
ANXA7	0.00879024
AOC3	0.00172725
APMAP	0.00339051
APOA4	0.0229098
APOB	1.55604e-06
APOC1	0.000828483
APOC4	0.00502583
APOD	0.00138352
APOE	0.0429744
APOL1	0.0370429
APOM	0.000133103
ARK72	0.0386919
ARP2	0.0299451
ARPC3	0.000202823
ARPC5	0.0299425
ARRC	0.00616303
ASM3A	0.027276
ASSY	0.0368874
ATL2	0.00902765
B2MG	0.0011596
BHMT1	0.0173685
BIEA	0.0196735
BLVRB	0.00222563
BRD3	0.0455995
BST1	0.0178559
BT2A1	0.000337806
BTD	0.0048709
BTK	0.00837095
BZW1	0.000180082
C1QA	0.0111037
C1QB	0.0249751
CA2D1	0.0109084
CAD11	0.0489377
CAD13	0.00930614
CAD19	0.0196011
CADH2	0.0106239
CADH6	0.0266848
CADM1	0.0201533
CAH1	0.0139754
CAH13	0.00433553
CAMP	0.000819173
CAND1	0.0373856
CATD	0.00216001
CATF	0.0051581
CBLN1	0.000258444
CBPA1	0.000238793
CBPB2	0.0448357
CBPM	0.00555717
CC126	0.00055926
CCL16	0.00337475
CD109	0.00312334
CD14	0.0164638
CD177	0.00887268
CD248	0.00265597
CD9	0.000981075
CD99	0.000250597
CDV3	0.0118743
CECR1	0.0194091
CEMIP	0.012286
CES1P	3.98845e-06
CETP	0.0431116
CFAH	0.0287587
CHAD	0.00600591
CHIT1	0.0383075
CHM1B	0.000109243
CHST3	0.00691596
CHSTA	0.000481757
CIP4	0.00283585
CIR1	0.0263741
CLIC4	0.0196713
CLN5	0.00867435
CNST	0.0128162
CO1A1	0.00182536
CO1A2	0.0158207
CO4B	0.00030586
CO5A1	0.0461217
CO9	0.0131568
COASY	0.0126105
COGA1	0.00987897
COPA	0.0029848
COPB	0.0421529
COPB2	0.0218171
CPNE3	0.0375108
CRAC1	8.45587e-06
CRHBP	0.00923891
CRIS3	0.00600665
CRP	0.00269183
CRYL1	0.0391152
CSK	0.00920121
CSN1	6.47943e-05
CSN6	0.0391106
CTGF	0.0111129
CUTA	0.0387136
CXL16	0.0128098
DBNL	0.0476386
DCBD1	0.0384886
DCTN2	0.0110234
DNER	0.00430839
DP13B	0.0484301
DPP3	0.0261491
DPYL1	0.0432598
DRA	0.0269487
DSC1	0.0363247
EF1A1	0.0309659
EGLN	0.0277113
EHD1	0.0271054
EIF3B	0.00063684
ENOA	0.029406
ENOB	0.0188301
EPHB4	0.00847011
ERAP1	0.0189625
ERAP2	0.00398965
ESAM	0.0237105
EST1	9.76456e-05
EXT1	0.000240482
F10A1	0.000845388
F13A	7.45347e-06
F13B	0.00123222
FA7	0.0448046
FABP4	0.000976058
FABP5	0.00070957
FAK1	0.0361099
FBN2	0.00162293
FCG3A	0.00849116
FETUA	0.0323722
FGFR4	0.0431262
FHL1	0.00136224
FHR1	0.0346342
FHR2	0.000768679
FHR3	0.00993821
FHR4	0.00291478
FHR5	0.000108191
FINC	0.000294699
FKBP3	0.0126385
FLII	0.0284319
FLNC	0.0112713
FMOD	0.0090071
FRIH	0.00865671
FSTL3	0.032596
FUCO	0.000206821
GABT	0.0289837
GALNS	8.28701e-06
GALT	0.00184351
GALT5	0.00479734
GALT6	0.00132135
GCYB1	0.0144435
GDF2	0.0288044
GDS1	0.0325124
GGT5	0.0358566
GGT7	0.00776889
GKN1	0.0315514
GLOD4	2.2591e-05
GLT10	0.00231809
GLU2B	0.04137
GMFB	0.0280295
GNPTG	0.00909867
GPC1	0.00404793
GPDA	0.000761597
GSTO1	0.000680671
GTR14	0.00368429
GXLT1	3.03528e-05
H90B3	0.0150503
HAVR2	0.00638367
HDHD2	0.0274392
HEXB	0.0230375
HGFA	0.00126223
HORN	0.0484554
HPCA	0.00895971
HPRT	0.038795
HPSE	0.0292409
HS90A	0.0336744
HV102	0.00462226
HV309	0.0104233
HV315	0.00197221
HV323	0.0479404
HV366	0.00625838
HV428	0.0157832
IBP3	0.000736157
IBP5	0.0413872
IBP6	0.00476341
ICOSL	0.00699372
IDS	0.0226735
IF4A1	3.23687e-06
IF4B	0.0134567
IGA2	0.000438809
IGF1	0.00611191
IGHA1	9.66481e-05
IGHA2	6.83092e-05
IGL1	0.0383119
IGLC7	0.0478911
IGLL1	0.0107868
IL1AP	2.82957e-05
ILF2	0.0119846
ILRL1	0.00153902
IPSP	0.00182736
ISLR	0.00616803
IST1	0.0259301
ITA1	0.0353932
ITA5	0.0129019
ITA7	0.0017243
ITAL	0.0062331
ITB2	0.0288932
ITIH3	0.0355805
ITIH5	0.0197412
K22E	0.00931648
KAD2	0.0392226
KAP0	0.000257079
KAPCA	0.0152897
KCY	0.0183227
KLK6	0.000482595
KNG1	0.000990828
KPCB	0.0473096
KPCD	1.85778e-05
KV106	0.00414972
KV108	0.00909713
KV116	0.00277696
KV230	0.0127337
L1CAM	0.00961254
LAIR1	0.00619507
LAMA4	0.00209861
LCAT	0.0394566
LEAP2	4.16103e-05
LEPR	0.00120685
LIRA6	0.00951835
LIRB1	0.0037975
LIRB5	0.00691443
LRBA	0.00242741
LRC15	0.0330022
LRP11	0.000340705
LRRF2	0.044852
LSR	0.026662
LV144	0.00103839
LV223	0.0125796
LV310	0.0440708
LV321	0.0431742
LV949	0.000857
LY66F	0.0143193
LYAG	0.00301082
LYAM3	0.0176707
LYSC	0.0364855
LYVE1	5.28729e-06
LZIC	0.00988474
MA2B2	2.42663e-05
MADCA	2.80915e-05
MANBA	0.0215266
MANF	0.0190913
MASP1	0.00428736
MCTS1	1.42715e-05
MDHC	0.0429207
MEGF9	0.00039215
MENT	0.00048774
MGT5A	0.000233692
MK01	0.0300588
MMP3	0.00207985
MMRN1	0.0321408
MPI	0.0143535
MSMB	0.00847708
MUC1	5.91913e-05
MUC18	0.0397082
MYLK	0.00261768
MYOC	0.0203134
MYPT1	0.00230637
NAGK	3.50717e-05
NBL1	0.0371189
NCAN	0.00666305
NCHL1	0.00500432
NCK2	0.00799802
NQO2	0.019861
NRCAM	0.018535
NRP1	0.00212185
NRX3A	0.0146375
NSF1C	0.0116328
NTRI	0.00658385
NUCB2	0.00535343
NUDT5	0.000601368
OMD	0.00159128
OTC	0.000215513
P20D1	0.00330829
PA2G4	0.0225478
PABP1	0.0233394
PAK1	0.018064
PCDH1	0.0320942
PCOC2	0.0170592
PCP	0.030831
PCYOX	0.00187486
PDGFD	7.72244e-05
PDIA4	0.0277585
PDLI5	0.0031448
PEA15	0.0101878
PEBP1	0.00640648
PEDF	0.0130018
PEF1	0.0153555
PERE	0.000611701
PF4V	0.0107801
PFD5	0.00361031
PFKAP	0.0178098
PGAM1	0.000966142
PGK1	0.0325741
PGM2L	0.0150656
PHLD	0.00686088
PITH1	0.0282584
PKD1	0.00373245
PLAP	0.00082737
PLDX1	0.00310707
PLF4	0.0141432
PLGA	0.000233747
PLGB	0.0329573
PLMN	0.00430217
PLXB1	0.0449914
PMVK	0.027748
POTEJ	0.0483906
PP2BA	0.0316567
PPGB	0.0150034
PPIA	0.0201516
PPN	0.0231694
PRDX4	0.000650901
PRDX5	0.00958751
PRG3	0.0213565
PRS8	0.00151759
PRSS8	0.000145513
PSA	0.00129565
PSA5	0.0494498
PSA7	0.0204739
PSA7L	0.00808562
PSB6	0.00510448
PSB9	0.0435779
PSMD2	4.60289e-06
PSMD9	0.0443525
PTBP1	0.00882608
PTPA	0.0111023
PTPRZ	0.00217568
PUR9	0.0250238
PZP	0.0339287
QOR	0.00286975
QORX	0.000378839
RAB10	0.0110234
RAB14	0.0132904
RAB7A	0.0394266
RADI	0.011222
RCN1	2.9405e-06
RD23A	0.0462617
RD23B	0.00024368
REG3A	4.34159e-05
RET4	0.000127361
RGCC	0.00243556
RHG06	0.0263832
RHG18	0.00740972
S10A6	0.0104485
S39AE	0.0131326
SAA1	0.0148962
SAA2	0.00559744
SAA4	0.0163974
SBDS	0.0212013
SCRN1	0.0272643
SDK2	0.0124275
SE6L1	0.00357508
SEM3F	0.039441
SEM4D	0.00443706
SEM4G	2.01467e-05
SEPR	0.00612585
SFPA2	4.1165e-07
SFTPD	0.00100221
SHPS1	0.017208
SIA10	0.00844843
SIA7A	0.00324203
SIA8D	0.0318607
SIAE	0.0488485
SIL1	5.37549e-05
SIRB1	0.000497874
SKAP2	0.0226095
SKP1	0.000227153
SLAF5	0.0280363
SNX12	0.000791725
SNX2	0.0114297
SNX3	0.0438262
SNX6	0.0065974
SODC	0.0335305
SPON1	0.0141121
SPP24	0.00186362
SPRC	0.0273075
ST14	0.02165
STAT1	0.0337706
STMN1	0.0182899
SUMF2	0.0305651
SUSD2	0.0133496
SUSD5	0.0326334
SYSC	0.00741889
SYTC	0.00623242
SYWC	0.0172069
TAF3	0.0116571
TAOK1	5.18677e-05
TAOK3	0.00293517
TARSH	0.048359
TB10B	1.1898e-06
TBA8	0.000886737
TBB5	0.00290909
TBC13	0.0135565
TBCA	0.00493644
TCTP	0.00147821
TFF2	0.00704743
TFPI1	6.05474e-06
THIC	0.00640899
THOP1	0.000178365
THSD1	0.00462366
TKFC	0.00603036
TNR1B	0.0145109
TPIS	0.03146
TPM1	0.0357979
TRFM	3.91748e-05
TSN	0.0363388
TSP2	0.00020945
TXD15	0.0110557
TXNL1	0.017024
TYRO3	0.00815159
UBA1	0.0403403
UBA6	0.0381321
UBA7	0.00652285
UBAC1	0.00685248
UBP5	0.000126503
UFC1	3.37759e-05
UK114	1.9545e-07
UTER	4.00556e-05
VEGFD	0.00589908
VGFR2	0.000389153
VGFR3	0.00726591
VPS29	5.06959e-07
WFKN2	0.0156382
XPO7	0.0231101
XPP1	0.0298285
ZG16	0.000183133
